# Supplementary material for: Unveiling shared genetic regulators of plant architectural and biomass yield traits in the Sorghum Association Panel
Source: J Exp Bot. 2025 Jan 11;76(6):1625–43. doi: 10.1093/jxb/eraf012 (PMC11981901; doi:10.1093/jxb/eraf012)
Supplement: eraf012_suppl_Supplementary_Tables_S1-S13 [file eraf012_suppl_supplementary_tables_s1-s13.xlsx]

## Sheet: Table S1
Table S1. List of sorghum accessions from the Sorghum Association Panel and their race classifications used in this study.
S.No.	Accession	Race
1	PI_152651	Breeding-line
2	PI_17548	Unknown/other
3	PI_24969	Unknown/other
4	PI_276837	Durra-caudatum
5	PI_329435	Unknown/other
6	PI_329440	Unknown/other
7	PI_34911	Caudatum
8	PI_35038	Unknown/other
9	PI_533750	Bicolor
10	PI_533752	Caudatum
11	PI_533754	Bicolor
12	PI_533755	Caudatum
13	PI_533757	Kafir-caudatum
14	PI_533758	Caudatum
15	PI_533759	Caudatum
16	PI_533760	Caudatum
17	PI_533761	Caudatum
18	PI_533762	Durra-caudatum
19	PI_533766	Guinea
20	PI_533769	Kafir-caudatum
21	PI_533776	Caudatum
22	PI_533785	Guinea
23	PI_533788	Durra-caudatum
24	PI_533789	Guinea-caudatum
25	PI_533792	Caudatum
26	PI_533794	Caudatum
27	PI_533799	Caudatum
28	PI_533800	Caudatum
29	PI_533807	Kafir-caudatum
30	PI_533810	Durra
31	PI_533814	Durra
32	PI_533821	Caudatum
33	PI_533822	Kafir-caudatum
34	PI_533824	Durra-caudatum
35	PI_533830	Caudatum
36	PI_533838	Caudatum
37	PI_533839	Guinea
38	PI_533841	Guinea
39	PI_533842	Durra
40	PI_533843	Guinea
41	PI_533845	Guinea
42	PI_533852	Durra
43	PI_533855	Guinea-bicolor
44	PI_533856	Durra
45	PI_533863	Kafir
46	PI_533866	Caudatum-bicolor
47	PI_533869	Guinea
48	PI_533871	Caudatum
49	PI_533876	Caudatum
50	PI_533901	Caudatum
51	PI_533902	Durra-bicolor
52	PI_533903	Bicolor
53	PI_533910	Caudatum
54	PI_533911	Caudatum
55	PI_533912	Caudatum
56	PI_533913	Guinea-caudatum
57	PI_533915	Unknown/other
58	PI_533919	Durra-bicolor
59	PI_533921	Durra-caudatum
60	PI_533924	Durra-bicolor
61	PI_533927	Bicolor
62	PI_533936	Guinea
63	PI_533937	Kafir
64	PI_533938	Caudatum
65	PI_533939	Caudatum
66	PI_533940	Bicolor
67	PI_533943	Durra-bicolor
68	PI_533948	Guinea-kafir
69	PI_533949	Caudatum
70	PI_533954	Caudatum
71	PI_533955	Kafir-caudatum
72	PI_533956	Durra
73	PI_533957	Caudatum
74	PI_533961	Caudatum
75	PI_533962	Caudatum
76	PI_533964	Caudatum
77	PI_533965	Caudatum-bicolor
78	PI_533967	Caudatum
79	PI_533970	Caudatum
80	PI_533972	Caudatum
81	PI_533976	Kafir-caudatum
82	PI_533979	Kafir
83	PI_533980	Caudatum
84	PI_533985	Caudatum
85	PI_533986	Caudatum
86	PI_533987	Caudatum
87	PI_533989	Caudatum
88	PI_533991	Caudatum
89	PI_533996	Caudatum
90	PI_533997	Guinea-durra
91	PI_533998	Bicolor
92	PI_534009	Durra
93	PI_534021	Durra
94	PI_534028	Durra
95	PI_534037	Durra
96	PI_534046	Guinea-caudatum
97	PI_534047	Caudatum
98	PI_534053	Caudatum
99	PI_534054	Kafir
100	PI_534063	Durra
101	PI_534070	Guinea
102	PI_534075	Caudatum
103	PI_534079	Caudatum-bicolor
104	PI_534092	Caudatum
105	PI_534096	Guinea
106	PI_534097	Kafir
107	PI_534099	Caudatum
108	PI_534101	Caudatum
109	PI_534104	Caudatum-kafir
110	PI_534105	Kafir-caudatum
111	PI_534108	Kafir-caudatum
112	PI_534112	Caudatum
113	PI_534114	Caudatum
114	PI_534115	Caudatum
115	PI_534116	Durra-bicolor
116	PI_534117	Bicolor
117	PI_534123	Durra-bicolor
118	PI_534124	Guinea-bicolor
119	PI_534127	Kafir-bicolor
120	PI_534128	Durra
121	PI_534132	Durra
122	PI_534133	Durra
123	PI_534135	Durra
124	PI_534137	Caudatum
125	PI_534138	Caudatum
126	PI_534139	Guinea-Caudatum
127	PI_534144	Caudatum
128	PI_534145	Unknown/other
129	PI_534148	Durra-bicolor
130	PI_534155	Durra-bicolor
131	PI_534157	Caudatum
132	PI_534163	Caudatum
133	PI_534167	Durra-bicolor
134	PI_540816	Breeding-line
135	PI_542406	Unknown/other
136	PI_542718	Bicolor
137	PI_548797	Breeding-line
138	PI_552856	Breeding-line
139	PI_552861	Breeding-line
140	PI_561071	Breeding-line
141	PI_561072	Breeding-line
142	PI_561073	Breeding-line
143	PI_561472	Breeding-line
144	PI_564163	Breeding-line
145	PI_564164	Breeding-line
146	PI_564165	Breeding-line
147	PI_565121	Breeding-line
148	PI_566819	Unknown/other
149	PI_574455	Unknown/other
150	PI_576130	kafir
151	PI_576333	Guinea-kafir
152	PI_576337	S. bicolor subsp. verticilliflorum
153	PI_576339	Kafir-caudatum
154	PI_576340	Kafir-caudatum
155	PI_576345	Kafir
156	PI_576347	Bicolor
157	PI_576348	Bicolor
158	PI_576349	Bicolor
159	PI_576350	Kafir-caudatum
160	PI_576352	Kafir-caudatum
161	PI_576359	Guinea-durra
162	PI_576364	Caudatum
163	PI_576366	Durra-bicolor
164	PI_576373	Caudatum-bicolor
165	PI_576375	Durra-bicolor
166	PI_576376	Durra-bicolor
167	PI_576380	Caudatum
168	PI_576381	Durra-bicolor
169	PI_576385	Unknown/other
170	PI_576386	Guinea-Caudatum
171	PI_576387	Caudatum
172	PI_576390	Durra
173	PI_576391	Bicolor
174	PI_576393	Caudatum
175	PI_576394	Caudatum
176	PI_576396	Caudatum
177	PI_576399	Caudatum
178	PI_576401	Durra
179	PI_576418	Guinea
180	PI_576422	Kafir
181	PI_576425	Durra-bicolor
182	PI_576426	Durra-bicolor
183	PI_576428	Caudatum
184	PI_576434	Kafir-bicolor
185	PI_576435	Kafir-bicolor
186	PI_576437	Bicolor
187	PI_585291	Breeding-line
188	PI_585295	Breeding-line
189	PI_595699	Durra
190	PI_595702	Kafir-caudatum
191	PI_595714	Caudatum
192	PI_595718	Kafir-caudatum
193	PI_595720	Durra-bicolor
194	PI_595739	Caudatum
195	PI_595740	Caudatum
196	PI_595741	Guinea
197	PI_595743	Guinea-caudatum
198	PI_595744	Kafir-caudatum
199	PI_595745	Caudatum-guinea
200	PI_597945	Durra
201	PI_597946	Guinea-bicolor
202	PI_597949	Guinea
203	PI_597950	Guinea-durra
204	PI_597951	Guinea
205	PI_597952	Caudatum
206	PI_597957	Durra
207	PI_597958	Caudatum-kafir
208	PI_597960	Caudatum
209	PI_597961	Caudatum
210	PI_597964	Caudatum
211	PI_597965	Caudatum
212	PI_597966	Caudatum
213	PI_597967	Caudatum
214	PI_597968	Caudatum-guinea
215	PI_597971	Caudatum
216	PI_597972	Durra-caudatum
217	PI_597973	Durra-caudatum
218	PI_597976	Guinea
219	PI_597980	Caudatum
220	PI_597982	Caudatum
221	PI_598070	Breeding-line
222	PI_601816	Unknown/other
223	PI_607931	Breeding-line
224	PI_613536	Unknown/other
225	PI_629034	Breeding-line
226	PI_629040	Breeding-line
227	PI_629059	Breeding-line
228	PI_641824	Unknown/other
229	PI_641836	Unknown/other
230	PI_641849	Unknown/other
231	PI_641874	Breeding-line
232	PI_642791	Breeding-line
233	PI_642793	Breeding-line
234	PI_642992	Unknown/other
235	PI_642998	Bicolor
236	PI_651492	Unknown/other
237	PI_651496	Unknown/other
238	PI_653616	Unknown/other
239	PI_653617	Unknown/other
240	PI_655970	Unknown/other
241	PI_655971	Unknown/other
242	PI_655972	Unknown/other
243	PI_655973	Breeding-line
244	PI_655974	Unknown/other
245	PI_655975	Unknown/other
246	PI_655976	Unknown/other
247	PI_655977	Breeding-line
248	PI_655978	Breeding-line
249	PI_655979	Breeding-line
250	PI_655980	Breeding-line
251	PI_655981	Unknown/other
252	PI_655983	Unknown/other
253	PI_655984	Unknown/other
254	PI_655985	Unknown/other
255	PI_655986	Breeding-line
256	PI_655987	Breeding-line
257	PI_655988	Unknown/other
258	PI_655989	Breeding-line
259	PI_655990	Breeding-line
260	PI_655991	Breeding-line
261	PI_655992	Breeding-line
262	PI_655993	Breeding-line
263	PI_655994	Unknown/other
264	PI_655995	Unknown/other
265	PI_655996	Breeding-line
266	PI_655997	Breeding-line
267	PI_655998	Breeding-line
268	PI_655999	Breeding-line
269	PI_656000	Breeding-line
270	PI_656001	Breeding-line
271	PI_656002	Breeding-line
272	PI_656003	Unknown/other
273	PI_656004	Breeding-line
274	PI_656005	Unknown/other
275	PI_656006	Unknown/other
276	PI_656007	Unknown/other
277	PI_656008	Unknown/other
278	PI_656009	Breeding-line
279	PI_656010	Breeding-line
280	PI_656011	Unknown/other
281	PI_656012	Unknown/other
282	PI_656013	Unknown/other
283	PI_656014	Unknown/other
284	PI_656015	Breeding-line
285	PI_656016	Unknown/other
286	PI_656017	Unknown/other
287	PI_656018	Breeding-line
288	PI_656019	Breeding-line
289	PI_656020	Breeding-line
290	PI_656021	Unknown/other
291	PI_656022	Breeding-line
292	PI_656023	Durra
293	PI_656024	Unknown/other
294	PI_656025	Bicolor
295	PI_656026	Breeding-line
296	PI_656027	Breeding-line
297	PI_656028	Unknown/other
298	PI_656029	Breeding-line
299	PI_656030	Unknown/other
300	PI_656031	Unknown/other
301	PI_656032	Unknown/other
302	PI_656033	Unknown/other
303	PI_656034	Breeding-line
304	PI_656035	Breeding-line
305	PI_656036	Unknown/other
306	PI_656037	Unknown/other
307	PI_656038	Unknown/other
308	PI_656039	Unknown/other
309	PI_656040	Unknown/other
310	PI_656041	Unknown/other
311	PI_656042	Unknown/other
312	PI_656043	Unknown/other
313	PI_656044	Unknown/other
314	PI_656046	Bicolor
315	PI_656047	Unknown/other
316	PI_656048	Breeding-line
317	PI_656049	Unknown/other
318	PI_656050	Unknown/other
319	PI_656051	Breeding-line
320	PI_656052	Unknown/other
321	PI_656053	Unknown/other
322	PI_656055	Breeding-line
323	PI_656056	Unknown/other
324	PI_656057	Breeding-line
325	PI_656058	Breeding-line
326	PI_656059	Unknown/other
327	PI_656060	Unknown/other
328	PI_656061	Unknown/other
329	PI_656062	Unknown/other
330	PI_656064	Unknown/other
331	PI_656065	Unknown/other
332	PI_656066	Unknown/other
333	PI_656068	Unknown/other
334	PI_656069	Unknown/other
335	PI_656070	Unknown/other
336	PI_656071	Caudatum
337	PI_656072	Durra
338	PI_656073	kafir
339	PI_656074	Guinea-caudatum
340	PI_656075	Caudatum
341	PI_656076	Caudatum
342	PI_656077	Durra-bicolor
343	PI_656078	Kafir-durra
344	PI_656079	Guinea
345	PI_656080	Guinea
346	PI_656081	Guinea
347	PI_656082	Bicolor
348	PI_656083	Caudatum
349	PI_656085	Unknown/other
350	PI_656086	Durra-bicolor
351	PI_656087	Unknown/other
352	PI_656088	Unknown/other
353	PI_656089	Durra
354	PI_656090	Guinea-caudatum
355	PI_656091	Durra
356	PI_656092	Durra
357	PI_656093	Guinea
358	PI_656094	Guinea
359	PI_656095	Caudatum
360	PI_656097	Durra
361	PI_656098	Guinea-caudatum
362	PI_656099	Durra
363	PI_656100	Durra
364	PI_656101	Guinea
365	PI_656102	Caudatum-bicolor
366	PI_656103	Bicolor
367	PI_656104	Bicolor
368	PI_656105	Kafir-caudatum
369	PI_656106	Caudatum
370	PI_656107	Caudatum
371	PI_656108	Durra
372	PI_656109	Caudatum-bicolor
373	PI_656110	Durra-bicolor
374	PI_656111	Kafir-durra
375	PI_656112	Guinea-kafir
376	PI_656113	Durra
377	PI_656114	Durra-bicolor
378	PI_656115	Guinea
379	PI_656116	Unknown/other
380	PI_656117	Caudatum
381	PI_656118	Durra-caudatum
382	PI_656119	Caudatum
383	PI_656120	Caudatum
384	PI_656121	S. bicolor subsp. verticilliflorum
385	PI_659691	Unknown/other
386	PI_659692	Unknown/other
387	PI_659693	Caudatum
388	PI_659694	Unknown/other
389	PI_659695	Durra-bicolor
390	PI_659696	Caudatum
391	PI_659753	Durra
392	PI_48770	Unknown/other
393	PI_533831	Kafir-caudatum
394	PI_533833	Bicolor-caudatum
395	PI_533877	Caudatum
396	PI_533878	Caudatum
397	PI_533882	Caudatum
398	PI_534088	Caudatum
399	PI_576332	Bicolor
400	PI_609456	Guinea
401	PI_655982	Unknown/other
402	PI_656084	Caudatum
403	PI_656096	Caudatum

## Sheet: Table S2
Table S2. Phenotypic data of plant architectural traits. These datasets were phenotyped from the Sorghum Association Panel across two growing seasons (2020Y and 2021Y). Data were collected from two plants per plot in each growing season and are shown here as the mean. Plant architectural traits include flowering, Final green leaves (FGL), Largest leaf number from top (LLN_top), Largest leaf lengt…
Accession	Flowering_Y20	FGL_Y20	LLN_top_Y20	LLL_Y20	LLW_Y20	LLA_Y20	PH_FL_Y20	PH_Pani_Y20	StD_Y20	StV_Y20	PlantN_Y20	PaniN_Y20	Pani_L_Y20	TillN_Y20	Flowering_Y21	FGL_Y21	LLN_top_Y21	LLL_Y21	LLW_Y21	LLA_Y21	PH_FL_Y21	PH_Pani_Y21	StD_Y21	StV_Y21	PlantN_Y21	PaniN_Y21	Pani_L_Y21	TillN_Y21
PI_152651	60	4	2.5	52.75	7.1	281.29	117.5	143	11.98	135.08	48.0315	264.868	25.5	4.5	74.5	5	3.5	48.75	4.95	181.912	106.5	139	13.55	154.637	72.0472	445.461	32.5	5.16667
PI_17548	75.5	6.5	6	68.5	7.3	375.56	220.75	251.5	18.13	584.13	132.087	144.474	30.75	0.09	81	5.5	3	64	6.7	321.6	201.5	275	14.475	329.986	84.0551	276.908	73.5	2.28571
PI_24969	79.5	6.5	4	94.75	7.75	550.31	159.25	170.75	21.45	583.64	60.0394	168.553	11.5	1.8	91.5	6.5	6	90	7.05	477.45	164.5	169.75	18.4	446.13	120.079	216.711	5.25	0.8
PI_276837	75.5	8.5	5.5	61.25	7	321.56	137	182	19.53	410.1	108.071	276.908	45	1.56	88	7.5	3	66	7.15	357.75	142.25	192	15.575	274.98	156.102	204.671	49.75	0.307692
PI_329435	75	5.5	3.5	84.5	9.35	593.06	72.5	100	24.2	331.92	96.063	96.3158	27.5	0	86.5	5.25	3.5	84.25	8	507.019	69.5	108.5	18.6	189.664	108.071	108.355	39	0
PI_329440	65	4.5	3.5	69.75	7.5	391.69	54.75	96.5	17.43	130.74	84.0551	216.711	41.75	1.57	83.5	5	3	60.5	6.65	301.688	55.5	113	15.3	102.667	72.0472	204.671	57.5	1.83333
PI_34911	88.17	10.67	5.75	90.63	8.59	583.75	143.83	159.08	22.3	558.3	38.4252	125.211	15.25	2.33	87	6.66667	3.58333	69.5417	6.21667	327.041	130.833	163	16.7917	304.036	120.079	192.632	32.1667	0.6
PI_35038	83.5	12	5.5	74	7.95	441.68	258	290.25	19.35	761.24	72.0472	72.2368	32.25	0	93.5	8.25	4.5	73.5	7.15	393.863	224.5	264	16.95	509.116	120.079	240.789	39.5	1
PI_533750	69	8	4	64	7.15	341.76	63.25	90.25	24.18	290.32	60.0394	204.671	27	2.4	86.5	7	4.5	60.75	6.25	285.094	57.5	99.25	21.25	211.56	84.0551	168.553	41.75	1
PI_533752	73.5	5.5	2.5	84	11.9	749.7	75	107.75	21.8	281.51	84.0551	120.395	32.75	0.43	83	5.5	3.5	65.75	9.15	454.875	66.25	99.5	21.425	246.089	96.063	120.395	33.25	0.25
PI_533754	71.5	5.5	3.5	62.75	7.6	357.73	72.5	112.25	21.48	260.32	72.0472	120.395	39.75	0.67	86.5	8	3	69.5	7.1	371.438	75	121.25	14.85	127.918	120.079	168.553	46.25	0.4
PI_533755	83.5	9	6	81	7.6	461.03	76.25	107.5	26.18	410.38	48.0315	156.513	31.25	2.25	92	6.5	4	73.25	6.9	381.225	75.75	113.75	17.275	176.409	156.102	300.987	38	0.923077
PI_533757	77	9.5	6	71.5	10.25	549.66	74.5	100	25.45	387.03	48.0315	120.395	25.5	1.5	96	7	5	78.5	7.4	435.45	67.25	100.75	17.25	157.412	168.11	168.553	33.5	0
PI_533758	73.5	7	4.5	72.75	7.65	417.6	84	99.25	19.1	242.26	60.0394	156.513	15.25	1.6	84.5	7	3	69.5	8.55	459.562	82.75	106.5	16.625	179.763	108.071	132.434	23.75	0.222222
PI_533759	72.5	8.5	4.5	74	9.75	541.31	54.5	73.5	24.98	267.24	36.0236	108.355	19	2	87	8	4	69.5	7.65	398.738	56.75	92	19.025	161.332	84.0551	132.434	35.25	0.571429
PI_533760	78.5	10.5	7	71	7.95	423.75	68	80	28.68	439.75	96.063	108.355	12	0.13	94.5	11.5	5.5	68.75	8.4	433.631	68.5	81.25	24.95	336.021	12.0079	48.1579	12.75	3
PI_533761	64.5	5	2.5	60.5	7.5	340.88	61.25	92	23.15	249.12	60.0394	216.711	30.75	2.6	86	6.5	3	66.75	8.7	442.106	65.25	96.75	22.65	262.604	24.0157	132.434	31.5	4.5
PI_533762	68.5	5.5	3.5	72.25	9.15	493.78	65.75	86	24.25	303.09	24.0157	132.434	20.25	4.5	86	7	4	67.75	7.6	386.381	72	99.25	20.55	235.964	36.0236	132.434	27.25	2.66667
PI_533766	73.5	5.5	5.5	61.75	7.15	331.65	74.25	110.25	16.88	167.5	96.063	252.829	36	1.63	87	7.5	3.5	66.75	6.15	308.681	75.5	111.5	15.725	146.528	132.087	228.75	36	0.727273
PI_533769	66.5	7.5	3.5	67	7.75	388.91	46.25	58	20.68	153.52	72.0472	240.789	11.75	2.33	90	5.5	3.5	76.25	8.7	497.625	50.25	65.75	20.375	162.146	60.0394	180.592	15.5	2
PI_533776	81.5	10	4.5	76.5	7.4	424.8	85	107.5	27.65	506.94	12.0079	60.1974	22.5	4	89	8	4.5	74	7.2	399.975	100	129	20.05	316.106	36.0236	180.592	29	4
PI_533785	75	6.4	3.92	71.34	7.59	407.47	74.75	122.42	26.52	415.86	48.0315	139.658	47.67	2.18	88.1667	5.25	3.08333	70.9583	6.56667	351.491	72.6667	130.833	19.7083	224.086	84.0551	216.711	58.1667	1.57143
PI_533788	64.5	6	3.5	77.25	8.05	466.33	56.25	65.75	23.75	249.15	60.0394	144.474	9.5	1.4	84	5	4	70.75	7.3	388.2	53	77.5	19.575	159.446	48.0315	144.474	24.5	2
PI_533789	83	8.5	5.5	81.75	8.55	523.89	77.75	110.25	22.83	318.09	84.0551	204.671	32.5	1.43	93	6.5	4	86	8.8	567.375	71.25	105.5	19.575	214.584	132.087	156.513	34.25	0.181818
PI_533792	76.5	11	4.5	82	9.75	599.53	64.5	79	24.13	297.94	84.0551	120.395	14.5	0.43	86.5	9.5	2.5	75.75	8.8	501.469	60	79.75	21.825	224.412	48.0315	96.3158	19.75	1
PI_533794	75	7.83	4.17	88.52	9.1	604.61	73.33	91.83	25.59	380.24	67.2441	105.947	18.5	0.71	89.3333	6.83333	3.16667	78.4167	8.55833	503.677	72.75	93.1667	21.0167	254.46	84.0551	120.395	20.4167	0.428571
PI_533799	74	9.5	6	77.5	10.05	585	66.75	84.25	25.28	336.4	60.0394	84.2763	17.5	0.4	91.5	7	3.5	71	9.5	505.875	65.25	87.25	21.375	235.558	48.0315	96.3158	22	1
PI_533800	78	6	5.5	87.75	8.9	584.76	86	107.75	23.6	376.66	72.0472	156.513	21.75	1.17	88	4.75	3.5	75.5	7.05	397.294	100	122.25	15.35	191.171	156.102	192.632	22.25	0.230769
PI_533807	80.5	7.5	6	89.25	7.9	529.59	119.5	142.75	27.4	701.95	84.0551	144.474	23.25	0.71	85.5	5.75	4.5	75.5	7.5	424.688	123.75	157	22.55	489.432	108.071	216.711	33.25	1
PI_533810	86	8.5	5	72.75	9.5	517.31	63	89.5	22.98	262.17	72.0472	108.355	26.5	0.5	100.5	10	4.5	78.75	9.2	543.75	72	93.25	20.85	246.271	120.079	156.513	21.25	0.3
PI_533814	84.5	12.5	5	68	8.2	418.39	64.25	99.5	23.8	285.61	120.079	144.474	35.25	0.2	100.5	10	5.5	75	8.35	464.119	62	88	26.15	333.052	132.087	204.671	26	0.545455
PI_533821	74.5	10.5	4.5	55	10.3	422.18	73.75	90.75	29.58	499.53	48.0315	84.2763	17	0.75	89.5	7	4.5	60.25	10.75	487.312	77.75	99	20.225	244.898	84.0551	84.2763	21.25	0
PI_533822	79	8	3.5	53.25	6.85	274.05	69.5	85.75	20.43	227.96	84.0551	108.355	16.25	0.29	98.5	7	4.5	57	7.25	309.337	70.75	87.25	19	200.602	96.063	168.553	16.5	0.75
PI_533824	85.5	8	4.5	59.75	9.4	423.26	62.5	85.5	24.23	291.1	108.071	108.355	23	0	89	7.25	2.5	60	8.05	362.981	74.25	104.5	22.25	289.809	72.0472	144.474	30.25	1
PI_533830	72	6.5	4	60.75	7.2	327.92	55.25	81.75	21.88	208.98	84.0551	216.711	26.5	1.57	86.5	8.25	2.5	52.25	5.55	222.019	55.5	99.5	19.375	164.397	72.0472	192.632	44	1.66667
PI_533838	60.5	5	3	53	7.15	285	67.25	92	21.28	234.35	60.0394	156.513	24.75	1.6	76	6.5	3	50	6.6	247.5	72.25	110.75	19.775	221.543	72.0472	168.553	38.5	1.33333
PI_533839	65.5	4	3	69.75	5.05	263.59	89	112.25	13.88	134.04	72.0472	349.145	23.25	3.83	85	5.5	2	62.5	5.25	249.375	107	133	13.025	153.828	96.063	264.868	26	1.75
PI_533841	67	6.5	3.5	80.25	8.3	499.63	67.75	104.25	18.95	194.96	24.0157	120.395	36.5	4	87.5	5	3	68.5	6.7	344.663	82.25	125.5	17.625	200.274	132.087	168.553	43.25	0.272727
PI_533842	89.5	11	4	70.25	9.05	476.74	68.25	88	26.55	377.43	72.0472	144.474	19.75	1	109	8.75	6	75	7.75	437.025	77	103.5	19.325	233.383	156.102	168.553	26.5	0.0769231
PI_533843	80.5	7.5	6	65	7.35	358.8	145.75	181.5	19.1	408.94	72.0472	144.474	35.75	1	92	5.5	4.5	62.75	6.7	316.762	137.75	183.25	14.425	225.841	144.094	204.671	45.5	0.416667
PI_533845	79.5	6	5	59.75	7.1	319.86	71.5	113	19.88	222.37	108.071	264.868	41.5	1.44	95	5.5	5	62.5	7.05	332.944	88	133.5	18.275	230.835	120.079	228.75	45.5	0.9
PI_533852	79	9.5	5.5	54.5	8.6	351.53	63	86	23.75	281.86	48.0315	72.2368	23	0.5	87	9.5	2.5	68.75	8.95	461.512	66.25	89	17.75	166.836	84.0551	120.395	22.75	0.428571
PI_533855	78.5	7	3.5	69.5	7.85	409.18	127.75	160.25	20.88	436.5	60.0394	264.868	32.5	3.4	99	5.5	3.5	70.25	7.65	402.075	146.75	182.5	17.9	368.962	120.079	228.75	35.75	0.9
PI_533856	91	10	5.5	83	10.15	631.56	80.75	93.25	25.1	395.72	72.0472	156.513	12.5	1.17	106	9.5	6	87	7.7	500.775	103.25	124.75	16.8	229.371	144.094	216.711	21.5	0.5
PI_533863	77.5	7.5	5.5	74.5	8.85	494.55	105	137.25	21.88	397.75	60.0394	96.3158	32.25	0.6	93	7	4.5	82.75	8.05	499.8	117.25	165.75	16.425	248.629	96.063	228.75	48.5	1.375
PI_533866	69.5	5	3	67	7.35	369.6	79.75	100	21.8	307.16	60.0394	168.553	20.25	1.8	83	6.5	4	60.5	5.55	251.906	77.5	112.25	18.875	217.051	108.071	288.947	34.75	1.66667
PI_533869	79.5	6.5	4.5	64.75	7.8	379.07	99.5	129.75	16.15	205.22	120.079	228.75	30.25	0.9	90.5	6	3.5	63.25	7.95	378.113	111	157	15.75	217.73	132.087	288.947	46	1.18182
PI_533871	73.5	7.5	3	61.5	8.75	403.22	139.5	176.5	20.65	467.99	84.0551	192.632	37	1.29	84.5	6	2.5	63.25	8	380.156	130.25	171	17.25	330.652	96.063	168.553	40.75	0.75
PI_533876	66	12.5	6.5	55.25	8.4	348.86	87	102	23.65	382.59	72.0472	144.474	15	1	72	4.5	2	53.75	4.05	166.894	72.5	114.25	15.7	141.637	108.071	337.105	41.75	2.11111
PI_533901	77	7	5	73.75	8.1	447.66	78.25	115	19.53	233.8	72.0472	216.711	36.75	2	91.5	6.25	3	64.25	8.25	399.656	73	115.25	18.2	193.943	108.071	168.553	42.25	0.555556
PI_533902	83.5	8.5	4.5	85.75	8.8	564.94	70.75	111	23.98	318.74	84.0551	132.434	40.25	0.57	90.5	5.5	3	81.5	7.05	434.775	68.5	124.5	25.075	339.009	96.063	204.671	56	1.125
PI_533903	75	6	3.5	74.5	9.3	517.61	84.75	130.25	21.8	316.73	108.071	132.434	45.5	0.22	86	4.5	2	67.75	8.7	445.106	85.25	147	19.35	250.359	96.063	144.474	61.75	0.5
PI_533910	71.5	5	2.5	80.5	7.25	435.86	63.75	119.5	21.88	239.15	132.087	240.789	55.75	0.82	82.5	6	3	66.75	6.3	317.625	73.5	137	18.7	201.418	108.071	240.789	63.5	1.22222
PI_533911	74	8	3.5	61	8.5	391.58	66.25	100	26.05	352.49	60.0394	204.671	33.75	2.4	82.5	7	2.5	53.75	7.8	323.944	64.5	109.5	22.525	258.189	120.079	192.632	45	0.6
PI_533912	56	4.5	3.5	42.75	7.55	241.99	74.75	112.5	14.93	131.77	72.0472	168.553	37.75	1.33	63.5	4.75	3.5	43.75	5.45	178.631	73.25	109	14.475	120.138	96.063	276.908	35.75	1.875
PI_533913	67.5	5	3.5	62.25	7.55	352.56	70.25	99	21.55	256.23	96.063	132.434	28.75	0.38	85	6	3	64.5	8.8	425.475	66.25	109.25	20.4	216.917	72.0472	132.434	43	0.833333
PI_533915	67.5	4.5	2.5	54.25	8	325.41	102.5	144.5	18.85	285.54	96.063	156.513	42	0.63	83	5	3	60	8.75	395.062	105.5	151.25	19.675	320.816	84.0551	252.829	45.75	2
PI_533919	78	8.5	4	76.5	9.21	528.03	72	107.5	28.68	464.93	60.0394	84.2763	35.5	0.4	93	8	5.5	64.75	7.15	348.206	114.5	131.75	16.925	257.949	96.063	264.868	17.25	1.75
PI_533921	77	8	6	65.5	9.05	442.22	105.25	120	19.98	340.96	72.0472	108.355	14.75	0.5	89	6.5	4.5	61	8.25	377.906	128.75	135	14.65	217.877	72.0472	228.75	6.25	2.16667
PI_533924	83	9.5	4.5	56	8.9	374.1	65.25	94	25.5	333.44	60.0394	96.3158	28.75	0.6	95	8.5	5.5	70.25	8.55	453.6	63.25	93.5	23.025	280.506	84.0551	156.513	30.25	0.857143
PI_533927	82	7	6	66.25	8.7	435.04	162.75	191.25	16.73	352.14	84.0551	204.671	28.5	1.43	98.5	6	4	78.5	9.15	537.75	193.25	238.75	16.925	434.51	120.079	228.75	45.5	0.9
PI_533936	75	9.5	4.5	68.25	6.95	355.05	75	119.75	22.33	293.33	72.0472	144.474	44.75	1	102	7.75	4	69.25	7.1	374.325	78.75	130.25	17.975	200.443	120.079	204.671	51.5	0.7
PI_533937	65	7	3	61	11.2	512.1	73.75	108.25	24.95	361.06	72.0472	72.2368	34.5	0	89.5	7	3	66.5	9.65	484.05	96.75	141.25	18.75	267.458	60.0394	108.355	44.5	0.8
PI_533938	68.5	8	4.5	67.25	8.35	427.48	143.5	177	19.43	428.8	48.0315	192.632	33.5	3	93	6.5	3.5	65.75	8.55	420.637	128	153.5	20.125	407.11	168.11	361.184	25.5	1.14286
PI_533939	69.5	7	3	61.75	7.5	345.38	131	158.25	19.6	391.66	72.0472	216.711	27.25	2	86	6	2.5	60.75	7.85	357.244	142	179.5	17.475	340.681	60.0394	144.474	37.5	1.4
PI_533940	72.5	9.5	3	69.5	7.85	408.86	116	162.5	17.58	281.42	72.0472	204.671	46.5	1.83	86.5	7.5	4	59.5	5.55	247.387	116.25	170.25	16.2	241.957	96.063	120.395	54	0.25
PI_533943	80	10	5.5	60	9.55	429.38	72.75	96.75	25.75	379.25	72.0472	72.2368	24	0	97.5	7.5	5.5	67.75	9.75	495.675	73	101.75	22.525	295.73	84.0551	108.355	28.75	0.285714
PI_533948	73	6.5	4	72.5	7.65	416.36	76.25	104	19.33	225.08	120.079	132.434	27.75	0.1	85.5	6	4	65.5	5.5	271.875	81.5	121	13.95	129.166	120.079	168.553	39.5	0.4
PI_533949	61	5.5	2.5	75	8.2	465.15	62.25	93.25	18.5	167.73	72.0472	156.513	31	1.17	76	5.25	3	55.75	5.3	222.881	74	113.25	16.45	157.299	132.087	264.868	39.25	1
PI_533954	75	6	3	66.25	9	447.19	83.25	93.75	20.33	267.77	48.0315	120.395	10.5	1.5	87.5	6	3.5	65.75	6.7	328.688	74.5	102.5	19.425	217.389	108.071	132.434	28	0.222222
PI_533955	71.5	8	3.5	68	8.3	423.56	61.25	87.75	24.93	298.78	60.0394	120.395	26.5	1	87.5	4	2.5	71.5	8.1	436.163	56.5	95.75	18.825	157.379	96.063	180.592	39.25	0.875
PI_533956	69.5	6.5	4.5	71	7.5	399.38	119	138	18.53	319.22	60.0394	204.671	19	2.4	90.5	5	3.5	67.5	6.65	337.05	126	159	14.475	206.719	156.102	216.711	33	0.384615
PI_533957	67	5.5	3	71.75	7.5	403.48	65	90.5	20.8	221.42	48.0315	216.711	25.5	3.5	85.5	5.5	2	74.5	7.45	416.269	64	103.5	20.15	207.8	96.063	180.592	39.5	0.875
PI_533961	68.5	5.5	4.5	65.75	9.5	469.31	71	86	20.3	229.79	60.0394	168.553	15	1.8	84	6.5	5.5	62	7.7	358.238	77	103	17	174.124	84.0551	156.513	26	0.857143
PI_533962	79.5	10	6	86.25	7.7	496.91	117.75	142.75	18.23	306.68	84.0551	168.553	25	1	89.5	8	4.5	72.25	5.75	313.012	111.25	137.75	14.375	181.582	108.071	144.474	26.5	0.333333
PI_533964	82	12.5	6	85.25	9.35	598.07	79.75	114.5	25.55	409.4	60.0394	144.474	34.75	1.4	91	9.5	4.5	80.75	7.95	481.444	77.5	111	22.275	303.012	108.071	132.434	33.5	0.222222
PI_533965	76	7.5	5.5	74.5	8	448.05	79	111.75	20.8	268.54	108.071	156.513	32.75	0.44	99.5	7	5.5	75.5	8.35	473.55	73	104	20.575	242.306	120.079	120.395	31	0
PI_533967	86.5	8	6	80	10.15	608.38	75.75	106	20.4	247.95	48.0315	108.355	30.25	1.25	98.5	7.5	5	75.25	10.3	581.475	68.5	97.75	17.35	161.816	96.063	132.434	29.25	0.375
PI_533970	72.5	8.5	6	74.75	9.9	555.06	73	85.5	21.53	265.86	72.0472	192.632	12.5	1.67	93	7.5	4.5	75	9.6	540	75.5	88.75	18.125	194.845	84.0551	216.711	13.25	1.57143
PI_533972	82	10	6	88	7.2	475.39	106	132	21.38	383.95	96.063	156.513	26	0.63	95.5	7	4	82.75	9.15	568.087	107.5	121	22.575	428.927	132.087	204.671	13.5	0.545455
PI_533976	71.5	8.5	3.5	75.5	9.65	546.26	63.75	81.5	21.7	235.59	84.0551	240.789	17.75	1.86	83.5	5.5	2.5	65	8	395.4	69.25	94	16.4	145.962	132.087	168.553	24.75	0.272727
PI_533979	67	7	3.5	61.25	6.85	316.5	69.25	107.75	18.15	179.01	132.087	132.434	38.5	0	84.5	6.5	2.5	56	5.9	249	82.75	134.25	15.025	147.21	96.063	108.355	51.5	0.125
PI_533980	77.5	9	5.5	73.75	8.7	481.22	62.25	86.5	24.05	286.97	84.0551	156.513	24.25	0.86	96.5	7.75	4	83.75	7.8	491.794	59	87	24.45	276.591	84.0551	132.434	28	0.571429
PI_533985	71.5	5.5	3.5	76	8.6	489.98	83.5	109.75	18.95	233.97	72.0472	168.553	26.25	1.33	93	6.5	3.5	86	8.6	567.3	77.75	104.25	19.2	227.125	36.0236	60.1974	26.5	0.666667
PI_533986	74.5	6	4.5	73.75	8.4	464.12	87.75	122.25	20.6	290.97	48.0315	192.632	34.5	3	87.5	4.5	3	76	8.6	492.15	94.5	131.25	19.725	288.819	60.0394	144.474	36.75	1.4
PI_533987	69.5	4.5	4	68	10.25	523.13	71.25	99	22.73	286.39	36.0236	132.434	27.75	2.67	90	7	5	66.5	8.15	409.65	86.75	116.75	20	272.983	72.0472	180.592	30	1.5
PI_533989	83	8	5.5	79	8.6	509.85	76	101.5	24.05	345.35	48.0315	72.2368	25.5	0.5	85	5.5	4.5	65.5	7.45	372.019	85	125.5	17.725	209.494	120.079	156.513	40.5	0.3
PI_533991	73.5	7	5	98.25	8.65	639.71	102	123.75	24.1	468.83	72.0472	156.513	21.75	1.17	84.5	6	3	76.25	7.1	406.2	125.75	161.25	18.55	346.581	132.087	180.592	35.5	0.363636
PI_533996	67	7.5	3	63.25	7.1	337.09	63.25	93.75	24.93	309.38	36.0236	120.395	30.5	2.33	85	7.5	3.5	60.5	7.05	321.337	80.25	114.25	19.175	231.129	72.0472	120.395	34	0.666667
PI_533997	69	5.5	3	70.75	6.4	339.43	90	114.5	18.75	248.5	48.0315	313.026	24.5	5.5	87.5	7	2	65.5	6	300.375	117.5	144.75	13.15	171.113	120.079	337.105	27.25	1.8
PI_533998	87	11	4.5	69.45	7.5	395.1	101.25	112	18.4	269.36	48.0315	180.592	10.75	2.75	89	8	3	73.5	7.25	399.337	107.5	138.75	15.45	206.379	120.079	493.618	31.25	3.1
PI_534009	92.5	10.5	7	77.75	8.6	502.76	70.25	92.5	24.25	355.9	48.0315	96.3158	22.25	1	107.5	8.5	5	77.25	8.8	507.6	66.5	111.25	18.3	174.918	120.079	168.553	44.75	0.4
PI_534021	92.5	12.5	5	65.75	9.75	491.81	66.5	90.5	29.13	450.93	36.0236	84.2763	24	1.33	108.5	8	5.5	71	8.95	475.65	91.5	114.5	20.075	289.351	132.087	192.632	23	0.454545
PI_534028	81	10	6	67.25	8.65	436.37	81	96.5	24.2	372.54	60.0394	84.2763	15.5	0.4	106.5	10.25	6	67	8.2	409.8	88	113	18.075	245.488	156.102	156.513	25	0
PI_534037	73	6	2.5	61.75	5.45	253.39	109.25	113.5	12.48	133.56	108.071	325.066	4.25	2	84.5	5.5	2.5	61	5.8	271.35	101.75	122.75	10.45	86.7653	120.079	313.026	21	1.6
PI_534046	64	5	3.5	56	6.85	287.64	64.25	93.5	20	202.9	48.0315	264.868	29.25	4.5	92	5.5	5	73.75	7.4	409.837	75.5	104.25	18.2	196.276	96.063	228.75	28.75	1.375
PI_534047	60.83	4.67	2.5	56.48	7.81	331.31	63.92	109.67	20.75	216.64	50.4331	180.592	45.75	2.78	76.5	5.41667	3.5	54.5417	6.24167	257.738	68.0833	116.083	14.8667	119.86	108.071	276.908	48	1.55556
PI_534053	82	7	6	78	7.7	450.08	75.75	86.5	19.18	219.23	36.0236	168.553	10.75	3.67	107.5	6	6	74.75	8.4	470.756	61.75	79.25	21.75	226.035	72.0472	204.671	17.5	1.83333
PI_534054	81.5	7.5	6.5	82.5	7.35	454.61	70	87.75	23.83	310.03	72.0472	156.513	17.75	1.17	95	8.5	4	73.75	7.9	436.894	77.25	97.25	19.05	218.775	132.087	168.553	20	0.272727
PI_534063	77	4.5	2.5	57.5	5.8	249.86	101.25	134.5	17.63	248.78	72.0472	192.632	33.25	1.67	105.5	6	3.5	60.75	5.35	243.825	118.75	153	13.425	169.387	120.079	529.737	34.25	3.4
PI_534070	65	5	3	62.25	7.6	356.68	68.75	120	20.9	236.53	96.063	168.553	51.25	0.75	82.5	5.5	3.5	70.75	6.75	355.219	80.75	129.5	18.85	226.954	36.0236	96.3158	48.75	1.66667
PI_534075	67	6.5	3.5	77.25	7.9	458.61	78.5	110.75	27.2	457.61	24.0157	132.434	32.25	4.5	84	6.5	3.5	75.75	7.05	402.281	91.25	135	18.875	250.767	48.0315	132.434	43.75	1.75
PI_534079	73.5	6	6	68	9.25	467.53	91.25	112.5	25.9	480.75	36.0236	60.1974	21.25	0.67	85.5	6.5	3.5	49	6	225.75	100.75	136	18.525	272.8	48.0315	144.474	35.25	2
PI_534092	77	7	5.5	71.25	7.55	403.03	65.5	86.25	22.1	250.85	36.0236	132.434	20.75	2.67	92.5	8.5	4.5	77.75	8.25	480.844	76.25	96.75	20.625	255.215	84.0551	168.553	20.5	1
PI_534096	79.5	10	6	71.75	7.05	380.72	69.25	77	23.53	305.48	48.0315	156.513	7.75	2.25	79.5	5	2.5	59	7.8	351.225	62.75	109.5	14.325	104.494	96.063	156.513	46.75	0.625
PI_534097	73	8	4	74.75	7.1	397.99	63.5	102.75	20.93	218.38	60.0394	216.711	39.25	2.6	97.5	8	3.5	71.5	7.7	413.887	69.75	114.75	20.675	237.05	120.079	168.553	45	0.4
PI_534099	66.5	6	2.5	82.25	7.75	478.13	67.5	89.5	19.8	208.07	48.0315	192.632	22	3	85	7	3	71.25	8.1	432.206	59.25	85.25	20.05	190.547	48.0315	180.592	26	2.75
PI_534101	78	10	5.5	76.75	10.6	610.84	70.75	98.25	24.25	334.94	36.0236	108.355	27.5	2	84	9	4	63.75	8.35	400.35	72.25	116.75	22.825	297.896	96.063	156.513	44.5	0.625
PI_534104	81.5	7.5	5	76	9.65	549.43	77.25	102.25	18.73	224.41	96.063	132.434	25	0.38	87	4.75	4	72.25	8.45	469.95	83	118.75	16.925	186.33	108.071	168.553	35.75	0.555556
PI_534105	75	5.5	4	78.5	8.45	496.67	68.25	83.75	17.2	158.15	60.0394	192.632	15.5	2.2	90	6.5	3.5	68.5	7.3	379.163	69.75	91.5	13.275	99.5086	60.0394	168.553	21.75	1.8
PI_534108	74	5.5	4.5	77.75	9.25	538.69	104.75	124	22.2	405.56	96.063	108.355	19.25	0.13	86.5	5	3.5	67	6.55	329.625	109.5	145.25	14.6	183.982	192.126	192.632	35.75	0
PI_534112	81.5	7.5	5.5	89.5	8.7	582.98	82.5	89.5	21.55	301.99	84.0551	96.3158	7	0.14	94	4.5	3	85.25	8.45	539.625	84.25	104	18.175	219.599	108.071	144.474	19.75	0.333333
PI_534114	79.5	8	6	75.5	7.4	418.95	76.5	104.25	23.38	327.94	108.071	180.592	27.75	0.67	96	6.5	3.5	71.75	6.75	363.506	76.75	115.75	19.425	231.653	132.087	228.75	39	0.727273
PI_534115	70.5	6.5	4.5	67.75	9.05	454.91	73	87.75	21.33	260.99	60.0394	84.2763	14.75	0.4	86.5	9	5	68.75	8.65	447.938	61.5	81.25	23.45	275.418	36.0236	108.355	19.75	2
PI_534116	74	6	2.5	68	7.95	405.68	69.25	120.5	22.58	285.2	96.063	216.711	51.25	1.25	88	5.5	3.5	68.5	5.85	300.525	79.5	144.5	16.825	175.383	96.063	228.75	65	1.375
PI_534117	64.5	7.5	4	58.25	6.75	295.03	69.5	94.25	21.63	255.85	84.0551	144.474	24.75	0.71	80.5	8.5	4	53.5	6.35	255.769	92.75	131	22.075	371.509	84.0551	204.671	38.25	1.42857
PI_534123	71.5	5.5	2	74.5	6.8	379.35	78.5	120.75	22.23	303.71	96.063	156.513	42.25	0.63	88.5	5.5	4	72	8.5	460.2	95.5	144.25	20.9	326.593	72.0472	192.632	48.75	1.66667
PI_534124	76	6.5	4	76.75	6.6	379.86	96.5	149	19.95	307.97	48.0315	156.513	52.5	2.25	86	5.5	3	69.75	6	313.875	106.25	167	20.35	345.408	72.0472	168.553	60.75	1.33333
PI_534127	77.5	9	4	69.4	7.3	380.33	131.25	167.25	19.6	381.96	72.0472	168.553	36	1.33	90.5	6	4.5	76	5	283.875	145.25	196.25	15.575	287.678	132.087	313.026	51	1.36364
PI_534128	80	8	5.5	75	8.4	474.3	83.5	110.75	22.03	318.99	108.071	132.434	27.25	0.22	91	8	5	67.75	6.9	349.631	109	137.75	17.275	255.475	144.094	168.553	28.75	0.166667
PI_534132	70	7	2.5	71	9.8	521.96	63.75	93.5	26.43	349.49	72.0472	72.2368	29.75	0	88.5	6.5	3.5	80.75	9.6	580.087	71.5	111.75	21.2	253.242	108.071	108.355	40.25	0
PI_534133	81	12	5.5	79.25	8.5	506.68	78	107.5	30.95	613.07	96.063	96.3158	29.5	0	94	9	4	77.5	7.6	441.637	78.5	128.75	18.875	219.8	132.087	144.474	50.25	0.0909091
PI_534135	87.5	13.5	5.5	72.75	10.2	556.54	66.75	89.75	29.53	456.85	96.063	96.3158	23	0	107	11	7.5	81	8.2	497.7	59	95.25	20.575	205.454	156.102	156.513	36.25	0
PI_534137	74.5	6.5	4.5	68.25	8.8	449.72	93.75	126.75	19.03	267.96	36.0236	180.592	33	4	89.5	4.5	4	71	9	482.625	93.5	126.5	16.225	193.308	72.0472	168.553	33	1.33333
PI_534138	76	8.5	5	68.5	8.35	433.73	73.5	109	21.83	299.52	12.0079	60.1974	35.5	4	92	6	5	63.75	5.8	279.562	76.5	121.25	16.175	157.25	72.0472	240.789	44.75	2.33333
PI_534139	70	6	3.5	76.5	6.45	369.98	186	207.25	17.43	461	96.063	264.868	21.25	1.75	88.5	4	2.5	75.75	6.8	388.481	156	200.5	16	313.113	84.0551	493.618	44.5	4.85714
PI_534144	80	10.5	6	69.5	9.15	476.63	193.75	204.25	23.98	875.94	48.0315	216.711	10.5	3.5	92	8.5	5.5	62.25	7.5	351.938	177.25	196	19.475	528.589	108.071	204.671	18.75	0.888889
PI_534145	63.5	6.5	2.5	64.75	5.75	279.94	73.5	121.75	14.8	126.86	72.0472	325.066	48.25	3.5	90.5	5	2.5	66.5	5.85	292.425	75.75	126.25	18.025	191.246	120.079	337.105	50.5	1.8
PI_534148	76	8	4.5	66.75	7.4	371.25	89.5	122.75	26.03	476.75	72.0472	180.592	33.25	1.5	94.5	9.5	3.5	73.5	7.6	418.95	80.5	123.25	17.8	200.674	120.079	144.474	42.75	0.2
PI_534155	82.5	9	4	72	10.2	549.75	80	105	30.43	581.54	60.0394	60.1974	25	0	98.5	6.5	5.5	80.5	6.6	403.275	76.5	107	20.275	247.888	132.087	156.513	30.5	0.181818
PI_534157	84	11.5	5.5	84.75	10.45	663.81	86	106.25	32.83	748.34	36.0236	48.1579	20.25	0.33	86.5	8.5	5.5	67	8.25	414.6	73.25	103.75	29.825	511.604	120.079	132.434	30.5	0.1
PI_534163	84	11.5	5.5	73.75	9.3	514.37	69.25	108	27.3	408.35	96.063	156.513	38.75	0.63	92	8.75	4.5	63.25	6.7	317.831	75.75	124.25	19.2	217.212	156.102	180.592	48.5	0.153846
PI_534167	79.5	8	6	74.5	7.35	410.66	84.75	110.25	21.23	299.47	108.071	132.434	25.5	0.22	88.5	6	2.5	76.25	5.35	305.194	83	116.75	17.45	198.165	144.094	264.868	33.75	0.833333
PI_540816	84	10.5	5.5	79.75	9.2	550.09	67.75	92	25.65	353.5	84.0551	108.355	24.25	0.29	90	7.5	4	69.75	7.85	410.4	61.5	85.75	21.55	225.831	84.0551	120.395	24.25	0.428571
PI_542406	93	8.5	5.5	82.5	6	371.25	137	161.25	15.55	276.2	60.0394	349.145	24.25	4.8	87	4.5	3	56	3.8	161.025	131.5	175	8.8	80.8321	132.087	565.855	43.5	3.27273
PI_542718	75.5	9.5	4.5	67.75	10.95	556.2	112.25	144	24.98	553.34	72.0472	72.2368	31.75	0	87.5	8	3	80	8.1	486.225	127	175.5	15	223.308	132.087	156.513	48.5	0.181818
PI_548797	82.5	7	4.5	77.25	8.3	479.7	87.5	114.5	23.48	385.37	84.0551	120.395	27	0.43	88.5	6	3	74	6.05	335.681	105.75	149.75	14.925	185.093	84.0551	108.355	44	0.285714
PI_552856	87	9	3	73.5	8.5	468.38	100.25	124.5	21.78	373.41	36.0236	72.2368	24.25	1	90.5	7.5	3.5	67.75	6.75	344.1	107.75	143.75	16.7	236.01	108.071	132.434	36	0.222222
PI_552861	67.5	7	3.5	69.5	9.65	503.96	70.5	101.75	25.48	359.87	84.0551	108.355	31.25	0.29	93.5	6	3.5	76.5	9.45	542.362	105	146.5	18.7	288.132	108.071	144.474	41.5	0.333333
PI_561071	89	10	6	80.75	9.85	591.23	89.25	118	24.73	428.76	84.0551	168.553	28.75	1	105.5	9	3.5	83	10.55	655.312	79.5	121.25	22.35	311.851	48.0315	120.395	41.75	1.5
PI_561072	79	8.5	4	69.75	9.85	512.98	74.75	108.75	29.03	494.93	48.0315	84.2763	34	0.75	91	8	3.5	73.5	8.8	485.212	75.25	113.5	20.9	258.182	72.0472	72.2368	38.25	0
PI_561073	90	12	7	75.25	9.8	553.37	105	127	24.2	485.09	60.0394	108.355	22	0.8	93	6.25	5	73.5	7.65	421.969	104.5	143.75	15.8	204.972	144.094	144.474	39.25	0
PI_561472	85.17	6.33	4.75	88.96	8.6	573.95	131.92	147.75	19.95	426.35	84.0551	158.921	15.83	1.05	96.8333	4.75	3.33333	78.7083	7.175	425.834	158.833	195.917	14.2583	257.527	84.0551	96.3158	37.0833	0.142857
PI_564163	71.24	7.31	3.95	82.8	8.67	539.28	89.19	128.7	22.18	349.17	81.6535	123.645	39.51	0.61	86.4444	6.27407	3.51111	77.0311	6.98593	407.702	113.407	163.27	16.4115	241.861	133.844	178.83	49.863	0.337182
PI_564164	81.83	10.33	5.33	79.77	8.29	495.52	84.75	111.75	25.06	430.52	67.2441	98.7237	27	0.52	98.8333	9.66667	5.25	81.875	6.225	382.216	77.3333	121.75	20.425	257.468	132.087	144.474	44.4167	0.0909091
PI_564165	79	12	5	84	9.4	592.99	88.25	117.75	28.18	559.38	84.0551	84.2763	29.5	0	93	7.5	3.5	77.5	7.65	447.675	80.75	127.5	22.325	316.916	84.0551	120.395	46.75	0.428571
PI_565121	78	11	4	71.5	10.6	569.66	105	131.25	21.35	377.84	48.0315	84.2763	26.25	0.75	86	7.5	4	64.25	8.05	398.081	122.5	160	18.4	326.183	120.079	192.632	37.5	0.6
PI_566819	91.5	11	6	94.51	7.1	502.74	295.5	332	22.2	1152.18	60.0394	96.3158	36.5	0.6	96	8.5	4	81	6.2	373.95	241.75	296	15.8	486.535	156.102	216.711	54.25	0.384615
PI_574455	82	8.5	3.5	74	10.05	562.56	67.5	102	29.48	460.21	48.0315	144.474	34.5	2	95.5	5	3.5	86	9.25	597.862	67.25	109.75	22.1	260.146	72.0472	84.2763	42.5	0.166667
PI_576130	88	10.5	5.5	100.5	8.8	663.38	222.25	250.25	19.45	678.24	108.071	132.434	28	0.22	96.5	6	4.5	88.75	7.9	530.306	190	236.75	15.25	347.992	120.079	204.671	46.75	0.7
PI_576333	77.5	6	3	69.5	8.25	429.86	81.25	109.75	22.88	335.86	48.0315	96.3158	28.5	1	93.5	6.5	5	70.25	6.2	326.4	93.5	124.25	17.25	218.508	120.079	132.434	30.75	0.1
PI_576337	76	4.5	4	63.5	6.45	307.31	80.5	148.5	16.9	180.71	96.063	349.145	68	2.63	92	5	3	62.75	4.75	223.463	104	176.75	14.7	177.133	132.087	409.342	72.75	2.09091
PI_576339	66	9	3.5	58.5	9.4	412.2	90.5	119.25	22.53	359.36	96.063	120.395	28.75	0.25	85.5	8	3	62	7.65	360.9	107.75	144	15.65	207.27	96.063	132.434	36.25	0.375
PI_576340	79	11	5	61.75	9.6	444.51	95.5	128.25	23.75	463.51	60.0394	96.3158	32.75	0.6	92	7.5	6.5	81.75	8.45	518.081	123.75	172.25	19.975	388.759	144.094	156.513	48.5	0.0833333
PI_576345	84.5	12.5	5.5	76.75	7.9	452.89	127	145	24.4	588.04	36.0236	120.395	18	2.33	91	8	3	74.5	7.9	446.775	122.5	152.5	16.9	274.711	132.087	156.513	30	0.181818
PI_576347	63.5	4	3	64.75	6.35	308.63	61.25	105.25	16.8	135.81	24.0157	132.434	44	4.5	82.5	5.5	3	52.25	4.15	171.075	92.25	144	13.975	140.01	132.087	252.829	51.75	0.909091
PI_576348	72.5	4	3	73.5	5.05	278.29	82	143.25	18.28	231.87	132.087	361.184	61.25	1.73	83.5	5	3	69.75	4.8	251.081	80	149.75	12.35	95.829	84.0551	421.382	69.75	4
PI_576349	67	4.5	3	73.25	4.85	268.61	61.25	125.5	15.48	116.53	60.0394	276.908	64.25	3.6	80	4	2.5	58	4.9	215.512	70.5	132	14.325	117.117	96.063	674.211	61.5	6
PI_576350	63.5	4	3	61.75	4.45	206.27	89	136.5	12.05	101.51	72.0472	433.421	47.5	5	76	4	3	52.5	4.35	171.45	103.5	155	10.05	83.6969	120.079	758.487	51.5	5.3
PI_576352	74	9.5	4.5	67.5	7.85	397.18	61.5	92.25	21.83	231.08	60.0394	84.2763	30.75	0.4	87.5	7	2	67.25	8.2	414.3	61.25	99.25	16.75	135.652	96.063	144.474	38	0.5
PI_576359	85	8.5	6	66.25	8.1	404.38	141.5	165.75	19.85	437.91	108.071	156.513	24.25	0.44	98	6.25	4.5	68	7.45	379.95	149	172.75	15.65	289.65	120.079	168.553	23.75	0.4
PI_576364	68	5.5	4	62.25	8.65	403.93	80.5	109	16.5	173.71	72.0472	228.75	28.5	2.17	85.5	6	3.5	60.5	6.9	312.75	98	137	13.85	150.355	132.087	240.789	39	0.818182
PI_576366	66	7	2.5	56.5	9.25	397.13	53.5	86.75	19.45	161.89	72.0472	204.671	33.25	1.83	78.5	6.5	2.5	55.25	7.3	303.337	48.5	79.25	17.475	116.688	84.0551	240.789	30.75	1.85714
PI_576373	79.5	8	6.5	67.25	9.6	485.14	66.25	91	20.55	225.04	108.071	168.553	24.75	0.56	89.5	6	4	64	7.05	344.306	78.5	113.75	18.2	205.721	132.087	156.513	35.25	0.181818
PI_576375	77.5	6.5	4.5	77	8.6	495.9	99.25	130.75	24.85	482.66	60.0394	144.474	31.5	1.4	101	6	4	83.75	8.35	524.344	121	155.5	19.9	377.985	96.063	120.395	34.5	0.25
PI_576376	76.17	10.33	4.17	62.68	8.55	402.24	72.17	90.25	28.61	468.17	48.0315	108.355	18.08	1.42	90.5	8.16667	3.91667	70.8333	7.13333	379.441	66.75	92.25	21.0417	236.227	120.079	180.592	25.5	0.5
PI_576380	79.83	10.33	5.42	78.63	9.97	588.06	98.92	116.08	27.22	577.06	64.8425	69.8289	17.17	0.11	86.3333	6.58333	3.83333	69.5417	7.20833	378.637	108.75	137.5	17.5417	270.737	108.071	132.434	28.75	0.222222
PI_576381	79	8	5.5	59.5	9.05	402.13	63.25	94	25.13	313.81	36.0236	144.474	30.75	3	90	8	4	66.5	7	349.688	54.75	92.25	19.125	157.219	120.079	180.592	37.5	0.5
PI_576385	70	4.5	3.5	80.25	8.8	530.04	104	130	19.8	322.62	72.0472	156.513	26	1.17	83.5	5.5	3.5	67.25	7.4	375.113	79.75	114.25	18.625	216.488	84.0551	168.553	34.5	1
PI_576386	87	11	5.92	81.68	6.57	402.65	125.75	140	28.23	797.43	72.0472	115.579	14.25	0.65	94.8333	8.83333	4.5	78.7333	5.39167	320.93	158.333	184.167	19.125	458.938	84.0551	84.2763	25.8333	0
PI_576387	66.5	5.5	3.5	71.5	8.55	458.25	77.75	97.25	19.8	239.91	60.0394	84.2763	19.5	0.4											0	0
PI_576390	69	6.5	3.5	62	8.6	399.9	73.5	94	18.38	195.74	48.0315	156.513	20.5	2.25	86.5	6	4.5	60.25	6.7	302.812	96.75	127.25	15.375	178.474	96.063	216.711	30.5	1.25
PI_576391	86.5	11	5.5	82.5	8.25	509.25	111.5	114.75	23.85	498.65	60.0394	156.513	3.25	1.6	96	6.5	4	84	6.9	441.712	87.75	118	19.75	267.359	120.079	132.434	30.25	0.1
PI_576393	67.5	4	3	62	5.8	270.3	66	90.25	13.88	99.95	72.0472	204.671	24.25	1.83	80.5	5	4.5	54.25	5.3	215.137	87.75	133	13.25	121.844	96.063	313.026	45.25	2.25
PI_576394	71	6	3.5	66.5	8.65	430.63	172.5	206.75	21.25	614.52	48.0315	120.395	34.25	1.5	97	7	6.5	78.25	7.65	451.35	233.5	268.5	14.5	385.256	156.102	288.947	35	0.846154
PI_576396	77	8	5.5	58.75	6.9	303.34	74.25	94.5	21.03	267.8	96.063	144.474	20.25	0.5	87.5	7	6.5	60.5	4.5	202.537	96.25	119.25	16.9	216.096	156.102	204.671	23	0.307692
PI_576399	76	8.5	6	61	7.55	344.85	119.5	159.5	21.68	463.28	84.0551	144.474	40	0.71	85	7.25	4.5	56	5	210	132.25	165.75	15.175	238.194	156.102	240.789	33.5	0.538462
PI_576401	91.5	11	6	81	8.6	521.33	94.5	109.75	25.13	468.4	12.0079	24.0789	15.25	1	104	10.5	6	79	6.9	408.45	103	122.75	19.05	293.456	120.079	144.474	19.75	0.2
PI_576418	81	8	4.5	83.25	8.05	502.65	104.75	150.25	21.45	382.85	108.071	156.513	45.5	0.44	89	8.25	4.5	73	6.65	363.863	96.75	149.25	20.4	316.574	72.0472	180.592	52.5	1.5
PI_576422	75.5	9	4	75.75	7.2	409.24	81.25	112.25	25.15	404.12	96.063	132.434	31	0.38	86.5	7.5	3	81.25	8.25	511.594	79.5	123.5	17.975	202.272	144.094	156.513	44	0.0833333
PI_576425	78	11	6.5	66.5	8.8	436.43	80.25	107.25	29.68	555.04	72.0472	96.3158	27	0.33	98.5	9.75	6.5	74.75	7.9	442.106	75	105.25	17.825	187.152	132.087	144.474	30.25	0.0909091
PI_576426	78.5	9.5	5.5	67	8.95	449.74	83.5	112.75	28.48	531.91	84.0551	144.474	29.25	0.71	87.5	10.25	6	71	7.45	396.769	81.75	122.25	26.2	444.642	60.0394	108.355	40.5	0.8
PI_576428	72.5	8	5.5	78.5	9.95	585.9	89	102.5	26.15	476.73	96.063	108.355	13.5	0.13	85.5	6.5	4.5	78.25	9.65	566.062	93.75	112	21.725	348.127	108.071	108.355	18.25	0
PI_576434	83	10.5	6.5	65.75	11.05	543.92	139	161	26.63	775.12	48.0315	120.395	22	1.5	98.5	7	6.5	53.75	9.25	376.406	145.25	173.75	15.7	290.231	60.0394	72.2368	28.5	0.2
PI_576435	76.5	6.5	4.5	73.75	8.45	467.51	75.5	100	20.33	244.39	120.079	132.434	24.5	0.1	96	6	3	64.5	8.7	420.45	76.25	102.25	19.025	216.947	60.0394	84.2763	26	0.4
PI_576437	74	8	4.5	63.75	6.5	311.87	165	209.25	16.4	347.92	84.0551	204.671	44.25	1.43	95	6.75	4	76.25	7.75	443.194	150.5	195.5	16.5	321.712	108.071	421.382	45	2.88889
PI_585291	85	9.5	6	78	7.45	436.44	81	121	21.95	307.66	108.071	168.553	40	0.56	95.5	10.5	5.5	86.25	7.2	465.975	73.25	125	19.8	225.384	96.063	168.553	51.75	0.75
PI_585295	79.5	8.5	5.5	81.5	9.85	601.86	84.25	124.75	25.05	416.42	48.0315	168.553	40.5	2.5	94.5	9	6	71.75	8.8	473.587	59.75	84.25	21.125	209.432	96.063	120.395	24.5	0.25
PI_595699	78.5	8.5	4	74.25	8.85	492.9	71	96.75	22.58	290.06	96.063	96.3158	25.75	0	92.5	7	3	78.5	7.45	438.825	85.75	110.25	14.275	137.205	132.087	180.592	24.5	0.363636
PI_595702	70.5	6	4	63.25	8.6	407.72	121	161.5	19.58	366.48	84.0551	168.553	40.5	1	84	8	3	56.25	7.15	302.738	121.5	172	16.35	255.21	132.087	192.632	50.5	0.454545
PI_595714	75	7	4.5	79.25	8.75	519	59.25	77.5	21.95	226.64	84.0551	84.2763	18.25	0	86.5	6.5	5	75.25	7.9	446.363	55.25	83	20.575	184.707	48.0315	168.553	27.75	2.5
PI_595718	63	4	3	59	7.7	344.33	64.25	101.25	19.98	202.09	84.0551	180.592	37	1.14	78	5.5	2	58.75	5.5	242.344	66	114.75	14.95	117.494	168.11	204.671	48.75	0.214286
PI_595720	70.5	9	4	58.75	7.45	328.39	57.25	91.5	23.3	249.61	96.063	156.513	34.25	0.63	89.5	8	4.5	65.5	7.3	358.238	58.75	92.75	19.05	167.22	144.094	156.513	34	0.0833333
PI_595739	81.5	7.5	4.5	66.25	9.95	493.88	75	101	24.4	355.01	60.0394	192.632	26	2.2	83.5	3	4	69.25	5.7	297.506	66	97.5	17.875	165.497	60.0394	96.3158	31.5	0.6
PI_595740	78	11	5.5	74	7.45	413.48	92.5	125	20.6	307.86	96.063	108.355	32.5	0.13	91	7.5	5	80	8.15	489	114.75	165.25	15.45	215.165	108.071	108.355	50.5	0
PI_595741	76	5	4	73.75	7.1	392.61	78.25	119.25	16.85	174.42	60.0394	240.789	41	3	86	7	3.5	63.5	6.05	287.869	81.5	115.75	14.625	137.048	144.094	264.868	34.25	0.833333
PI_595743	91	9	4.5	88.5	7.8	517.73	71.5	99.75	22.5	284.2	60.0394	120.395	28.25	1	99.5	12	4	73.5	7.65	422.663	72.5	117.75	20.25	233.627	108.071	132.434	45.25	0.222222
PI_595744	72	5.5	3.5	67	9.35	468.99	99	127.25	18.43	263.11	60.0394	192.632	28.25	2.2	99	6.5	4	67.5	10.15	513.188	107.5	139.25	17.3	256.24	120.079	120.395	31.75	0
PI_595745	78	8	3.5	83.25	9.15	571.22	103	132	27.53	612.48	60.0394	132.434	29	1.2	90	7	3	75.5	6.55	370.837	109.75	152.75	18.2	285.341	84.0551	144.474	43	0.714286
PI_597945	66.5	7.5	3	69.25	11.15	579.56	91	104.5	24.78	445	48.0315	144.474	13.5	2	84	4.5	4.5	77.25	7	404.85	122.25	132.25	23	509.833	72.0472	108.355	10	0.5
PI_597946	68.5	4.5	3	69.5	7.25	378.66	87.5	125.75	15.38	165.73	60.0394	168.553	38.25	1.8	76.5	6	3	54	5.15	210.225	79.5	129.5	13.8	119.119	180.118	650.132	50	2.6
PI_597949	88.5	7.5	6	76.25	7.4	421.67	102.75	138.5	19.45	306.12	108.071	228.75	35.75	1.11	104.5	8	6.5	81.25	6.6	403.631	106.25	143.75	17.675	261.335	156.102	228.75	37.5	0.461538
PI_597950	76	5.5	6.5	57.25	6.55	281.38	159	174	17.18	369.88	96.063	192.632	15	1	88.5	5.5	4	47.25	5.25	186.188	141.75	170.5	13.2	198.505	108.071	216.711	28.75	1
PI_597951	72	5	3	78	7.45	436.76	113.25	159.75	22.95	468.86	72.0472	216.711	46.5	2	88.5	8	3	67.5	6.05	306.413	130	201.75	19.2	380.425	48.0315	156.513	71.75	2.25
PI_597952	68.5	7	3	78	8.95	523.76	52	78.5	26.93	295.89	72.0472	156.513	26.5	1.17	87.5	5.5	3	75.25	8.1	456.9	60.5	90.75	19.2	176.816	60.0394	120.395	30.25	1
PI_597957	77	7.5	4.5	65.75	8.5	418.97	68	93.5	27.43	401.15	60.0394	108.355	25.5	0.8	90	7.5	3.5	70.75	8.3	440.137	58	93	23.475	257.342	120.079	144.474	35	0.2
PI_597958	80.5	8.5	4	74.25	6.9	377.48	91.25	123.25	22.95	376.83	72.0472	120.395	32	0.67	92	7	4	72.25	7.65	415.125	85.5	122.5	20.75	289.975	156.102	300.987	37	0.923077
PI_597960	78	9	4.5	86.25	8.4	543.32	121	162.75	22.23	471.97	132.087	180.592	41.75	0.36	85	4.25	4.5	66.5	7.65	382.012	110	160	24.65	525.732	96.063	216.711	50	1.25
PI_597961	69.5	4.5	3	72.5	9.45	513.94	64.5	78.5	20.83	220.26	60.0394	144.474	14	1.4	83.5	4.5	3	63	7.75	366.525	81	114.25	15.15	144.661	96.063	156.513	33.25	0.625
PI_597964	81	9	6.5	86	10.1	651.34	95.5	120.25	24.45	448.38	60.0394	108.355	24.75	0.8	94	9.75	3	61	7.65	351.825	60.25	91	25.925	321.29	96.063	192.632	30.75	1
PI_597965	75	6	4	74	9.85	548.1	86.25	109.25	19.45	256.31	72.0472	144.474	23	1	82.5	5	3.5	70.85	7.05	375.244	95.75	126.25	15.275	175.642	108.071	108.355	30.5	0
PI_597966	66.5	5.5	4	65.75	10.05	495.51	73	90	20.13	232.12	36.0236	168.553	17	3.67	81.5	7	4.5	57	6.1	262.725	79.75	107.5	14.25	135.877	96.063	156.513	27.75	0.625
PI_597967	80.5	6.5	5.5	78	10.15	593.55	69.25	79.25	21.45	250.29	72.0472	84.2763	10	0.17	88	6	3	80	9.4	564.45	72.75	88.25	22.85	298.05	48.0315	144.474	15.5	2
PI_597968	71	5.5	3	76.75	9.5	546.94	58.5	117.5	24.1	265.33	36.0236	132.434	59	2.67	86	4.5	3	73.75	7.4	409.369	63.25	131.75	17.05	145.527	108.071	204.671	68.5	0.888889
PI_597971	76	6.5	6	67.25	9.55	483.45	86.25	121	26.43	472.73	72.0472	84.2763	34.75	0.17	86.5	4.25	4.5	73.25	6.85	376.969	76	125	19.5	226.229	120.079	144.474	49	0.2
PI_597972	65	7	4.5	70.75	8.45	449.36	80	103.25	23.5	347.86	48.0315	144.474	23.25	2	84	7.75	4.5	88.5	7.4	493.65	90	120	21.05	312.937	48.0315	72.2368	30	0.5
PI_597973	79.5	6	6	83	8.2	510.45	81.25	100	25.03	444.14	108.071	108.355	18.75	0	103	8.5	5.5	87	8.1	535.875	91	120	18.1	241.015	108.071	108.355	29	0
PI_597976	74	6.5	2.5	80.25	6.2	372.45	189.5	221.5	17.23	441.62	96.063	180.592	32	0.88	84	6.75	5.5	67.5	4.5	234.562	173.5	214.25	11.85	192.349	156.102	204.671	40.75	0.307692
PI_597980	72.5	6	4	80	8.8	526.69	82.5	99.5	19.83	258.3	48.0315	132.434	17	1.75	77	5.5	4	59.75	5.9	273.581	89.5	111.5	12.3	107.219	144.094	228.75	22	0.583333
PI_597982	63.5	4.67	2.58	63.68	8.18	393.52	82.08	117.33	18.46	219.28	62.4409	142.066	35.25	1.45	79.3333	5.75	2.66667	53.875	6.075	244.944	106.917	159.167	14.4	176.408	132.087	144.474	52.25	0.0909091
PI_598070	77	5.5	3	87	3.75	243.94	120.5	152.5	13.35	174.1	84.0551	421.382	32	4	95	3	4	74.5	3.4	189.975	156	216	10.35	131.249	60.0394	276.908	60	3.6
PI_601816	85.17	8.83	5.58	93.33	10.36	725.33	143	163.08	24.13	667.61	62.4409	91.5	20.08	0.56	92.5	6.58333	3.5	75.1667	7.50833	425.122	153.083	198.333	16.625	334.465	120.079	120.395	45.25	0
PI_607931	83	11	6	94.25	9.3	657.39	95.25	134.5	22.33	372.73	96.063	156.513	39.25	0.63	90	7.25	3	92.25	9.1	629.569	81.75	117.25	21.95	308.818	60.0394	96.3158	35.5	0.6
PI_613536	83	8	4.5	79.75	10.15	602.7	142.5	159	23.55	632.34	12.0079	120.395	16.5	9	92	6.5	3.5	65.75	10.65	525.712	86.25	106	20.7	290.445	36.0236	132.434	19.75	2.66667
PI_629034	78	11.5	5.5	69	9.1	471	83	107	23.95	373.72	48.0315	180.592	24	2.75	87.5	9.5	3	72	8.75	472.781	80.25	121.75	18.5	217.728	132.087	192.632	41.5	0.454545
PI_629040	82.5	9.5	4	73.75	9.15	505.69	73.25	114.5	27.88	449.78	24.0157	60.1974	41.25	1.5	100	9.5	4.5	73.75	8	445.087	69.25	121.5	24.45	326.738	72.0472	108.355	52.25	0.5
PI_629059	82	9.5	6.5	82.5	8.75	541.14	90	107.75	23.78	400.88	96.063	120.395	17.75	0.25	86.5	6.5	3	73.5	7.9	436.613	88.25	124.5	16.125	182.392	108.071	132.434	36.25	0.222222
PI_641824	86.5	11.5	6	77.25	8.95	518.12	145	172.25	17.85	365.34	72.0472	264.868	27.25	2.67	87	6.75	3	65	7.35	357.825	122	153.25	19.75	387.623	156.102	180.592	31.25	0.153846
PI_641836	94	11.5	7	88.75	8.7	575.64	235.75	277.75	23.3	999.14	108.071	108.355	42	0	102.5	7.25	5.5	85.5	7.2	461.85	226	277.75	15.55	436.613	168.11	252.829	51.75	0.5
PI_641849	63	5	2.5	68.75	7.6	391.56	164.5	221	16	330.56	60.0394	228.75	56.5	2.8	80	6	3	58.5	5.5	242.25	189.5	251.25	12.575	236.091	120.079	445.461	61.75	2.7
PI_641874	68.5	8	4.5	63.25	7.85	372.23	58.25	80	22.9	240.13	96.063	180.592	21.75	0.88	87.5	8.5	2.5	69.75	7.55	395.887	69.75	93.25	22.825	286.195	48.0315	156.513	23.5	2.25
PI_642791	80	9.5	5	81	7.5	454.5	80	114.5	22.25	316.56	48.0315	72.2368	34.5	0.5	89.5	5.5	4	78.75	6.45	382.125	90	137	20.1	285.158	132.087	180.592	47	0.363636
PI_642793	75	6.5	2.5	65.5	7.8	385.01	76.25	112.5	18.55	207.03	84.0551	240.789	36.25	1.86	93	7.25	4	66.25	7.4	367.2	83	124.25	16.7	184.011	108.071	156.513	41.25	0.444444
PI_642992	81	8.2	5.58	86.41	9.81	636.66	173.67	196.08	22.08	667.88	31.2205	125.211	22.42	3											0	0
PI_642998	63	6	3	69	8.35	431.29	268.25	278.25	21.2	943.94	72.0472	132.434	10	0.83	87	5	4.5	71.75	6.35	341.587	257.5	296.75	17.65	647.555	96.063	168.553	39.25	0.75
PI_651492	103.5	11.5	7	100.75	8.55	644.55	242	261.75	21.98	921.49	60.0394	180.592	19.75	2	94.5	7.5	4	74.75	6.3	353.194	251.5	275.25	15.5	473.919	120.079	264.868	23.75	1.2
PI_651496	91.5	11.5	7.5	104.5	7.3	570.34	278.5	310.25	20.1	884.4	120.079	144.474	31.75	0.2	102	7.75	6.5	97.5	7.6	556.688	263.5	318.75	14.675	470.742	96.063	168.553	55.25	0.75
PI_653616	69.5	7	2.5	84.75	8.65	549.9	83.5	123	23.98	380.86	60.0394	96.3158	39.5	0.6	86	6.5	4	71.75	6.15	335.381	115.75	172.25	14.875	204.567	156.102	204.671	56.5	0.307692
PI_653617	80.5	8.5	4.5	86.25	6.7	433.73	244.75	288.25	20.23	786.17	96.063	180.592	43.5	0.88	90.5	5	3	80.75	6.15	372.262	197.25	252.75	15.75	385.209	132.087	192.632	55.5	0.454545
PI_655970	93	9.5	6	84.75	8.8	559.16	142	173	23.05	628.08	144.094	144.474	31	0	95.1667	7	3.75	67.375	6.65	336.353	150.833	198.583	14.6833	268.328	132.087	144.474	47.75	0.0909091
PI_655971	64	5.5	3	68.75	7.2	371.36	73.25	92.25	18.75	202.09	60.0394	168.553	19	1.8	85	6.5	3.5	73.5	7.35	405.656	83.75	91.5	16.525	179.167	48.0315	144.474	7.75	2
PI_655972	79	10.5	5.5	85	8.85	564.64	215	262.75	22.05	833.45	72.0472	120.395	47.75	0.67	86.5	5.5	3	71.25	7.85	419.569	166.5	228	18.75	460.616	108.071	180.592	61.5	0.666667
PI_655973	79.5	10.5	6	73.25	10	549.66	166	188.25	25.35	837.98	60.0394	108.355	22.25	0.8	90	7.5	5	75.5	8.2	465	165	198.75	20.95	568.642	48.0315	240.789	33.75	4
PI_655974	77	10.5	4.5	74.25	9.05	506.93	140.25	195.5	23.5	607.31	60.0394	156.513	55.25	1.6	88	8.5	3.5	68.75	6.7	345.394	143	188.25	18.375	388.29	96.063	132.434	45.25	0.375
PI_655975	84	10.5	6	79.5	8.65	515.48	78.75	105.25	25.13	392	36.0236	132.434	26.5	2.67	87.5	5.5	3	76.5	7.55	433.012	65.25	111	18.55	176.528	96.063	132.434	45.75	0.375
PI_655976	83.5	8	5.5	79.25	8.8	522.96	80	108.75	23.9	359.07	60.0394	96.3158	28.75	0.6	87	4	2.5	80.25	8.95	547.538	69.75	110	22.1	277.365	132.087	168.553	40.25	0.272727
PI_655977	72.5	10.5	4	69.5	9.9	513.56	57.25	77.25	25.18	285.15	60.0394	132.434	20	1.2	92	8.5	3.5	71	9.6	510.975	55.25	76.25	22.9	228.005	72.0472	108.355	21	0.5
PI_655978	76.5	7.5	4	85	7.9	503.74	76.25	113	22.73	309.96	36.0236	156.513	36.75	3.33											0	0
PI_655979	72.83	8.5	3.08	79.96	9.03	542.46	70.42	106.33	22.98	294.06	48.0315	158.921	35.92	2.63	88.5	5.83333	2.91667	71	6.90833	373.039	68.4167	110.75	18.125	189.806	108.071	180.592	42.3333	0.666667
PI_655980	67.5	4.5	2.5	83.25	4.5	283.13	174.5	207.25	13.25	250.42	108.071	180.592	32.75	0.67	83.5	4	3	66.25	4.2	209.306	187	232.5	10.825	172.415	132.087	409.342	45.5	2.09091
PI_655981	77	5	3	84	6.7	422.7	248	280.25	18.73	683.34	60.0394	180.592	32.25	2	90	4	3.5	73.75	5.4	297.562	212.5	250.5	14.475	350.99	108.071	192.632	38	0.777778
PI_655983	93.5	12	5.5	89.25	8.2	548.14	252	298.25	23.25	1070.61	48.0315	168.553	46.25	2.5	90.5	8.5	6.5	90	8.05	544.013	228.75	273.25	18.675	632.913	144.094	228.75	44.5	0.583333
PI_655984	74.5	6.5	6	65	7.8	379.95	111.75	141.25	19.48	332.92	60.0394	168.553	29.5	1.8	90	7	5	61.25	7.4	337.969	109.75	142.75	17.3	259.537	108.071	168.553	33	0.555556
PI_655985	83	8.5	6.5	85.25	9.2	588.62	76.25	108.25	24.15	350.28	108.071	144.474	32	0.33	90	5	3	77.75	7.5	439.312	73.5	115.75	21.575	276.14	132.087	168.553	42.25	0.272727
PI_655986	83	9.5	5.5	81.75	7.9	484.01	74.25	99.75	21.33	263.38	96.063	120.395	25.5	0.25	85.5	7.5	3.5	79.75	7.45	454.462	80.5	137	18.225	213.606	108.071	120.395	56.5	0.111111
PI_655987	71.5	6	4	80	8.25	493.76	81	123.25	21.43	290.92	60.0394	108.355	42.25	0.8	85.5	6	3	66.25	6.75	339.188	86.75	141.25	14.45	141.987	132.087	156.513	54.5	0.181818
PI_655988	74.5	8	4	67.5	7.25	367.2	79.5	113	19.08	227.07	96.063	120.395	33.5	0.25	87.5	5.75	3	69.5	8.05	419.606	97	138	16.9	217.125	120.079	144.474	41	0.2
PI_655989	69	5	2.5	82.25	8.85	547.05	78	117.25	20.6	260.41	84.0551	144.474	39.25	0.71	89	6.5	3.5	80	7.25	433.875	90.25	140	16.2	186.778	144.094	192.632	49.75	0.333333
PI_655990	66	5.5	4	66.25	8.7	432.28	71.5	105	19.83	220.53	60.0394	144.474	33.5	1.4	85	6	3.5	63	6.4	303.6	78.25	117.25	20.425	256.792	108.071	120.395	39	0.111111
PI_655991	87.5	10	7	84.25	9.2	581.48	102	123.75	25.95	549.46	72.0472	96.3158	21.75	0.33	92.5	6.5	3.5	82.25	8.05	496.669	116.25	145	23.9	522.184	132.087	168.553	28.75	0.272727
PI_655992	70	7	3	71.5	7.6	407.36	80.25	109.5	20.98	280.86	60.0394	108.355	29.25	0.8	90.5	8	3	69	7	364.613	99.25	138	16.175	205.85	72.0472	120.395	38.75	0.666667
PI_655993	81.5	8.5	7	81.25	9.15	552.41	70.25	101.75	28.08	438.57	60.0394	84.2763	31.5	0.4	88	5.5	3	78.7	7.9	468.637	64.5	110.25	19.2	186.466	96.063	132.434	45.75	0.375
PI_655994	69.5	7.5	6.5	69.25	9.2	479.51	260.5	283.75	21.6	954.37	60.0394	132.434	23.25	1.2	86	6	4.5	55.75	5.05	214.688	211.75	253.75	14.65	365.015	168.11	204.671	42	0.214286
PI_655995	87.5	6.5	3	70.75	7.6	397.29	174.25	193	25.03	838.69	60.0394	216.711	18.75	2.6											0	0
PI_655996	79	9	5	79.5	7.95	474.02	85.75	112.75	21.75	319.97	72.0472	156.513	27	1.17	93.5	7	4.5	82	8.6	528.9	78.75	107.75	20.975	274.552	84.0551	144.474	29	0.714286
PI_655997	77	8	5	65.5	8.7	427.31	78	105.5	21.45	275.22	72.0472	132.434	27.5	0.83	97.5	7.5	4	69.5	8.3	434.512	77.25	107.75	17.175	178.304	156.102	156.513	30.5	0
PI_655998	71	8	4	66.25	7.75	384.66	53.5	82	20.45	178.57	72.0472	132.434	28.5	0.83	86	7.5	3	66.25	6.25	315.188	57.5	97.25	19.35	170.976	108.071	180.592	39.75	0.666667
PI_655999	65.5	4.5	2.5	70.75	4.1	217.99	152.5	192.75	11.23	152.23	96.063	650.132	40.25	5.75	83.5	4.5	3.5	61.25	3.6	167.963	168.5	216.75	11	158.715	96.063	638.092	48.25	5.625
PI_656000	64	7.5	3.5	77.5	8.6	500.25	76.25	108.25	20.88	261.21	120.079	120.395	32	0	83.5	7.5	3.5	70.5	6.5	345.375	93.5	141.25	17.675	229.537	132.087	192.632	47.75	0.454545
PI_656001	82.5	10.5	5.5	81.75	8.35	511.24	97.25	119.5	23	412.53	48.0315	132.434	22.25	1.75	87.5	5.5	2.5	86	7.65	493.425	84.75	112	18.9	237.631	120.079	156.513	27.25	0.3
PI_656002	82.5	13	5.5	85.25	8.45	539.85	80.5	112.5	24.78	388.16	36.0236	96.3158	32	1.67	92	6.75	3.5	71	6.55	349.2	85.25	122.25	16.575	185.943	108.071	156.513	37	0.444444
PI_656003	84	9.5	6	79.5	6.75	402.71	125.25	159.75	18.98	352.43	60.0394	204.671	34.5	2.4	92.5	8.5	5	68.75	6.2	320.812	126	166	15.425	236.161	132.087	240.789	40	0.818182
PI_656004	80.5	8.5	6.5	82.25	8.25	509.63	75.25	98.75	22.55	301.15	72.0472	228.75	23.5	2.17	94	8.5	4.5	67.5	7.15	362.475	76.25	100	16.925	172.691	108.071	180.592	23.75	0.666667
PI_656005	66	4	3	72	8	436.13	54	92	20.1	171.46	72.0472	216.711	38	2	86	6	3	63.95	6.2	297.825	62	105.5	14.425	101.498	120.079	156.513	43.5	0.3
PI_656006	90	13.5	6	95.75	8.4	603.51	88.25	123.5	25.8	461.6	72.0472	120.395	35.25	0.67	94	7.5	2.5	80.5	7.9	476.175	71.5	111.75	21	247.67	120.079	144.474	40.25	0.2
PI_656007	79.5	9.5	5	83.75	7.6	480.92	68.5	107.75	22.25	266.15	96.063	132.434	39.25	0.38	81.5	8	4	70.25	8.75	462.788	56.5	101.25	24.725	273.018	156.102	397.303	44.75	1.53846
PI_656008	80.33	10.17	4.25	78.86	9.42	558.27	124.83	160.58	24.71	602.81	40.8268	77.0526	35.75	1	91.6667	5.75	3.33333	72.3333	7.26667	397.398	130.5	178.25	15.2833	243.594	60.0394	72.2368	47.75	0.2
PI_656009	85.33	7.83	4.08	73.85	8.06	449.86	69.33	86.83	21.3	249.18	72.0472	84.2763	17.5	0.33	98.8333	7	3.58333	69.9583	6.56667	344.92	73.9167	108.75	15.825	148.282	108.071	108.355	34.8333	0
PI_656010	78	8.5	4.5	68.5	9.05	463.88	78	107.75	24.85	381.4	36.0236	132.434	29.75	2.67	90.5	7	4.5	79	10.25	607.256	74.5	113.75	20.95	256.486	132.087	156.513	39.25	0.181818
PI_656011	79.5	8.5	5.5	89.75	7.85	528.32	99	142.25	21.65	366.47	84.0551	144.474	43.25	0.71	96	7.25	4	83.25	6.95	436.613	109.75	152.25	16.125	224.593	60.0394	168.553	42.5	1.8
PI_656012	91	7	7	77.75	9.55	556.97	89	98.5	24.33	409.73	48.0315	168.553	9.5	2.5	99.5	8	4	86.75	9.85	640.331	110.5	127.5	22	423.01	84.0551	120.395	17	0.428571
PI_656013	80.5	10	4.92	74	11.15	620.77	184.08	196.83	24.6	874.63	48.0315	81.8684	12.75	0.8	88.6667	6.75	4.75	70.6667	7.06667	374.659	214.167	241.25	16.4583	478.774	84.0551	84.2763	27.0833	0
PI_656014	74.5	5	2.5	67.15	7.7	389.16	152.25	172	26.33	821.7	84.0551	132.434	19.75	0.57	88	3.5	3.5	71.5	6.25	335.25	136.5	153.5	19.975	427.524	120.079	180.592	17	0.5
PI_656015	73	9.5	6.5	77.25	9.7	561.58	175	198.5	20.7	590.12	72.0472	180.592	23.5	1.5	85	7.25	4	66.75	7.55	385.519	150	180.5	18.525	412.393	144.094	313.026	30.5	1.16667
PI_656016	71	9	4	76.5	8.1	463.16	82.5	110.75	25.13	415.38	72.0472	120.395	28.25	0.67	89	6.5	2.5	75	8.05	452.981	85	125	19.95	266.273	96.063	168.553	40	0.75
PI_656017	99	11.5	6	86.25	9.2	594.99	90.75	100	29.68	652.24	48.0315	180.592	9.25	2.75	105.5	8.5	6	77.75	7.25	420.938	135	155.5	15.375	250.972	144.094	156.513	20.5	0.0833333
PI_656018	88.5	9.5	6	87.25	7.85	513.36	88.75	107	24.98	430.94	96.063	96.3158	18.25	0	90	5.25	3	77.25	6.85	397.294	93	130.5	14.425	152.43	132.087	144.474	37.5	0.0909091
PI_656019	66.5	5.5	3	66.5	9.15	457.43	75	113.75	24.48	353.19	96.063	120.395	38.75	0.25	82.5	5.5	3	79.5	6.7	403.837	85.5	142.75	19.6	258.867	120.079	132.434	57.25	0.1
PI_656020	61	4.5	2.5	70.25	7.55	397.65	58.25	100	22	221.43	60.0394	192.632	41.75	2.2	82.5	5.25	3	67.5	5.9	301.163	92.75	134.25	15.075	166.873	144.094	156.513	41.5	0.0833333
PI_656021	62.5	6.5	2.5	84.25	8.25	521.25	69.25	104.25	17.83	172.76	96.063	240.789	35	1.5	83	5	3	78	7.7	453.15	70	115	16.05	141.675	132.087	168.553	45	0.272727
PI_656022	65.5	6	2.5	69.25	7.2	373.54	76.25	101.25	19.53	229.32	60.0394	120.395	25	1	89	5	3	73.25	7.7	423.019	96.75	137.5	16.425	205.258	72.0472	96.3158	40.75	0.333333
PI_656023	80	11.5	5	91.25	8.75	598.74	197	236.75	24.33	915.14	96.063	156.513	39.75	0.63	86.5	5.5	3.5	73.25	6.5	362.7	159.75	213.25	24.475	751.662	120.079	228.75	53.5	0.9
PI_656024	86	8	4.5	83.25	7.7	480.96	143.75	175.75	27.08	827.84	120.079	156.513	32	0.3	99	7	2.5	77.75	6.8	401.306	139.75	184.25	21.825	523.623	96.063	132.434	44.5	0.375
PI_656025	71.5	8.5	3.5	68.5	9.85	505.52	91.25	122.25	25.65	471.73	36.0236	60.1974	31	0.67	83.5	8.5	4	65.75	8.55	424.613	131.25	174	17.2	305.873	84.0551	120.395	42.75	0.428571
PI_656026	79.5	11	5.5	77	9.6	553.09	118	149.5	22.95	488.9	72.0472	72.2368	31.5	0	93	6.5	3.5	77.5	9.35	542.25	114.25	151.5	18.775	317.9	84.0551	84.2763	37.25	0
PI_656027	87	10	7	80.75	10.05	610.73	109.5	129	24.9	534.35	96.063	108.355	19.5	0.13	95	9.75	5	80	8.35	501.731	119.75	161.5	20.075	383.31	120.079	132.434	41.75	0.1
PI_656028	91	9.67	6.33	84.08	7.95	501.42	260.33	287.42	20.23	849.19	86.4567	113.171	27.08	0.4	96.8333	6.41667	4.5	74.9167	6.23333	353.345	214.917	261.5	12.9667	309.769	120.079	156.513	46.5833	0.3
PI_656029	75.5	11	5.5	72.25	8.45	459.84	66.25	110	25.6	341.74	120.079	120.395	43.75	0	91	9.5	3	73.75	7.5	414.881	61	115.25	16.9	137.392	84.0551	84.2763	54.25	0
PI_656030	57	3.5	3	58.75	5.5	242.34	53.25	81.5	17.83	134.04	84.0551	204.671	28.25	1.43	69	4.25	3	59	4.35	191.812	78	112.5	15.725	153.787	60.0394	313.026	34.5	4.2
PI_656031	77	7.83	5.08	85.33	8.19	524.65	106.83	136.33	20.35	349.24	55.2362	154.105	29.5	1.86	91.8333	6.16667	3.33333	70.9167	6.58333	352.23	106	142.667	16.8583	238.371	60.0394	120.395	36.6667	1
PI_656032	92.5	7.5	7	93.75	7.25	509.25	237.75	252	18.65	645.84	60.0394	264.868	14.25	3.4	100	5	4	74	5.5	306.375	218	246.5	12.575	268.58	180.118	276.908	28.5	0.533333
PI_656033	82	6.5	5	81.75	8.2	501.69	91.25	99	20.75	317.16	96.063	108.355	7.75	0.13	92.5	5.5	3.5	85	6.9	440.363	87.75	108.5	20.35	282.781	48.0315	216.711	20.75	3.5
PI_656034	81.5	9.5	6.5	84	11	693.6	102	119.25	29.38	691.04	72.0472	72.2368	17.25	0	85	6.75	4	70.5	6.65	351.169	109.5	140.5	18.175	285.095	84.0551	96.3158	31	0.142857
PI_656035	76	6.5	5	89.25	7.95	532.11	261	290.25	16.45	560.63	120.079	228.75	29.25	0.9	83	6	4.5	79	7.05	420.581	227.75	272.5	13.325	318.593	132.087	361.184	44.75	1.72727
PI_656036	84.17	8	4.33	97.1	9.01	656.78	172.92	195.58	19.65	531.08	64.8425	127.618	22.67	1.14	91	6.16667	3.33333	76.0417	6.325	363.158	162.5	201.333	13.5917	243.756	108.071	156.513	38.8333	0.444444
PI_656037	83	9	5	70.25	9.1	471.96	149.75	189.5	27.2	877.98	48.0315	48.1579	39.75	0	92	8.5	3.5	63.5	6.95	331.2	153.25	208.5	15.05	272.695	120.079	132.434	55.25	0.1
PI_656038	94.5	9.5	6.5	84.25	8.05	508.54	291.25	328.25	22.85	1209.05	60.0394	228.75	37	2.8	104	8.5	5.5	82.25	7.85	484.331	251.5	297.5	17.75	625.747	156.102	252.829	46	0.615385
PI_656039	79.67	10	5	76.75	9.53	546.16	111.92	146.33	22.95	465.29	57.6378	91.5	34.42	0.61	92.1667	6.91667	4.25	72.9583	5.91667	325.477	110.583	162.583	14.3	192.872	144.094	144.474	52	0
PI_656040	90.5	9	6	87.15	8.25	540.14	85	110.5	26.3	466.32	60.0394	132.434	25.5	1.2	106.5	8.5	5	85	8.75	559.5	77.75	107.75	24.45	367.058	84.0551	204.671	30	1.42857
PI_656041	76.5	6	5.5	81	7.75	471.09	74.5	93.75	25.3	374.52	36.0236	192.632	19.25	4.33	96.5	5	6	80	7.1	425.325	92.25	109.5	20.125	297.528	72.0472	84.2763	17.25	0.166667
PI_656042	82	7.5	4	83.75	7.7	483.53	68	96.75	24.98	336.12	36.0236	156.513	28.75	3.33	97.5	5	2.5	80.25	6.8	407.25	56.25	95.25	18.3	148.553	96.063	144.474	39	0.5
PI_656043	82.83	10.83	5.25	91.89	9.04	624.4	159.58	176.17	23.31	688.5	67.2441	84.2763	16.58	0.27	91	7	3.58333	69.4167	5.925	313.194	147.667	179	13.9583	229.35	108.071	132.434	31.3333	0.222222
PI_656044	83.17	10.67	4.92	74.34	10.6	589.19	103.08	126.67	26.24	565.88	76.8504	79.4605	23.58	0.03	93	7.83333	3.91667	68.2083	7.75	397.325	113.417	152.333	17.6417	278.531	96.063	120.395	38.9167	0.25
PI_656046	75.5	9.5	4.5	79.25	9.8	578.98	109.75	138.25	25.58	568.8	36.0236	84.2763	28.5	1.33	83.5	7	4.5	75.25	7.8	442.462	129.25	176	17.675	317.397	144.094	180.592	46.75	0.25
PI_656047	86.5	9	6	77.25	10.25	595.69	192.25	203.5	20.93	662.57	96.063	120.395	11.25	0.25	96.5	4.25	5.5	80.75	8.3	502.837	235.25	248	19.6	709.855	36.0236	84.2763	12.75	1.33333
PI_656048	83	9	5.5	80	8.45	507.09	96.5	117.5	21.13	343.68	48.0315	108.355	21	1.25	92.5	6.5	3.5	68.25	6.45	334.256	133.25	167	12.9	174.762	168.11	252.829	33.75	0.5
PI_656049	86.5	11	6	88.25	8.15	539.01	180.75	218	22.1	699.17	72.0472	144.474	37.25	1	90	8.5	4	74	7.35	412.387	153.75	208.25	19.6	464.335	132.087	180.592	54.5	0.363636
PI_656050	81	8.5	7	87	9.1	593.78	255.5	281.75	18.8	713.17	48.0315	120.395	26.25	1.5	85	6	3.5	73	6.3	345.525	210	258.25	12.425	255.223	132.087	168.553	48.25	0.272727
PI_656051	87	11	5.5	88.75	9.75	653.91	120.25	133.5	24.4	562.22	72.0472	84.2763	13.25	0.17	92.5	6.5	4	90	9.25	627.188	119	147	19.8	367.125	108.071	120.395	28	0.111111
PI_656052	66	5.5	2.5	68	9.25	472.5	52.75	87.25	20.35	173.12	96.063	216.711	34.5	1.25	82	5.5	2.5	59.25	7.75	345	54.25	94.25	19.125	157.787	156.102	168.553	40	0.0769231
PI_656053	80	9	4.5	74.5	9.2	513.98	72.5	102.75	23.15	307.91	36.0236	144.474	30.25	3	91	8	5	78.75	7.2	423.15	78.75	116	16.7	172.822	132.087	192.632	37.25	0.454545
PI_656055	74.5	8	4.5	82.75	8.3	515.36	74.5	103.5	22.05	299.87	60.0394	120.395	29	1	86	4.5	2.5	73.75	7.5	419.906	66.25	112.75	18.425	180.311	120.079	180.592	46.5	0.5
PI_656056	79	9	6	87	10.4	679.8	104.75	127.75	24.98	520.93	72.0472	96.3158	23	0.33	92.5	7	4	75.25	7.7	435.806	104.75	142.5	20.875	358.288	132.087	156.513	37.75	0.181818
PI_656057	88	9	7.5	88.5	9.65	639.71	125.75	154	22	479.87	60.0394	240.789	28.25	3	92	5.25	2	85.25	9.25	592.219	99.75	139	25.775	520.039	84.0551	168.553	39.25	1
PI_656058	88	9	6.5	76	8.15	464.89	83.25	114.5	22.53	331.08	108.071	108.355	31.25	0	93	8	4	75.5	7.35	419.7	86.75	122.75	18.8	241.23	132.087	156.513	36	0.181818
PI_656059	85.5	8	6.5	93	9.55	665.36	93.75	125	21.35	336.78	96.063	120.395	31.25	0.25	89.5	7.5	4	92.25	9.75	678.562	114.25	157.25	17.875	286.183	96.063	144.474	43	0.5
PI_656060	74.5	8.5	4.5	70.25	8.7	458.78	73.5	108.75	23.83	327.62	48.0315	72.2368	35.25	0.5	88	6	3	69	7.35	380.887	99.75	148.25	15.125	179.613	108.071	120.395	48.5	0.111111
PI_656061	82	11	5	68	7.55	384.92	90.25	133.25	23.55	392.56	96.063	96.3158	43	0	101.5	9.5	5.5	71.5	6.1	329.475	101.25	147.5	15.925	201.792	108.071	180.592	46.25	0.666667
PI_656062	82	8	5.5	86.25	7.6	491.96	114	152	19.6	344.37	96.063	180.592	38	0.88	98.5	6.75	3	86.5	8.35	542.681	115	144.25	16.85	239.717	72.0472	132.434	29.25	0.833333
PI_656064	130	13.5	10	104	9	702.38	312.25	344	20.8	1060.22	48.0315	156.513	31.75	2.25											0	0
PI_656065	71.5	7.5	5.5	77.25	8.05	466.09	186.5	212.75	17.1	432.97	60.0394	144.474	26.25	1.4	96.5	6.5	4.5	75.75	8.25	472.444	185.25	214.25	16.925	419.369	72.0472	180.592	29	1.5
PI_656066	103.5	11.5	7	97.75	10.1	738.54	182	202	30.05	1298.73	48.0315	96.3158	20	1											0	0
PI_656068	77.5	8	6	88.25	9.2	608.93	74	102.5	24.85	361.84	108.071	120.395	28.5	0.11	93	6	4	83.5	8.6	539.475	67	100.5	20.1	217.747	144.094	156.513	33.5	0.0833333
PI_656069	88	10	6	83.75	8.55	536.63	60	89.75	27.05	346.75	96.063	120.395	29.75	0.25	101.5	9.5	4	76.25	9.25	529.256	60.25	97.25	22.725	247.509	132.087	144.474	37	0.0909091
PI_656070	79	8.5	5.5	94	8.75	616.71	80.25	95.75	25.83	423.82	120.079	132.434	15.5	0.1	86.5	6	4	72.75	6.75	369.281	88.5	118.75	18.7	244.526	132.087	132.434	30.25	0
PI_656071	87	10	7	74.25	8.85	492.69	106.75	126.75	22.18	411.24	108.071	120.395	20	0.11	102	8	5	73	8.35	460.2	117.25	141.75	19.075	342.926	72.0472	156.513	24.5	1.16667
PI_656072	92	11	5	80.25	9.6	578.98	85.5	120.25	30.48	624.36	84.0551	144.474	34.75	0.71	105.5	10	6.5	83.75	9.1	569.4	95.25	135	19.25	277.585	156.102	180.592	39.75	0.153846
PI_656073	67.5	5.5	4	70	8.3	434.51	156.75	197.5	16.48	339.98	36.0236	168.553	40.75	3.67	82	4.5	3.5	69	6.85	354.488	158.25	195.25	15.175	288.403	48.0315	300.987	37	5.25
PI_656074	74	7.5	5	72.75	7.35	401.55	286.25	334.5	17.53	694.19	48.0315	192.632	48.25	3	90	6.5	4	73	6.45	354.375	256.75	333.75	15.025	454.693	84.0551	300.987	77	2.57143
PI_656075	88.5	11.5	6.5	93.25	9.3	650.44	101	132.25	26	534.02	60.0394	108.355	31.25	0.8	96	7	5.5	85.5	6.95	448.819	98	133.75	19.4	291.028	96.063	132.434	35.75	0.375
PI_656076	82	7	4.5	82	9.55	587.66	76.25	82.5	24.48	364.84	120.079	120.395	6.25	0	86	6	4	67.25	6.8	349.95	78.5	96	15.6	152.097	96.063	180.592	17.5	0.875
PI_656077	61	4	3	72	5.8	312.98	115.75	141.5	16.85	258.06	108.071	276.908	25.75	1.56	85.5	6	3.5	76	6.8	387.6	134.5	175	15.425	255.09	84.0551	204.671	40.5	1.42857
PI_656078	87.5	6.5	6.5	62.3	9.25	431.89	69	98	24.35	321.79	72.0472	132.434	29	0.83	104	5.75	5	65.75	8	394.5	63	97	25.35	317.963	60.0394	180.592	34	2
PI_656079	86	8.5	6	93.5	7.8	549.79	113.5	146.25	22.6	457.82	120.079	144.474	32.75	0.2	92	5	3.5	89	6.6	439.05	119.25	148.25	17.4	283.201	168.11	204.671	29	0.214286
PI_656080	77.5	6	4.5	69.75	7	366.19	160.25	188.25	17.15	368.08	108.071	300.987	28	1.78	92	4.75	3.5	68	6.05	310.613	175.5	200.5	13.225	241.055	168.11	300.987	25	0.785714
PI_656081	71.5	6	3	65.25	7.25	354.19	143.75	188	14.73	254.69	48.0315	156.513	44.25	2.25	87	3.25	2	73	7.65	418.669	155	187.5	15.175	282.152	60.0394	517.697	32.5	7.6
PI_656082	89.5	11	6	76	8.95	510.26	73.75	111	30.43	594.21	36.0236	48.1579	37.25	0.33	104.5	10	5	69	8.55	440.775	71.75	122	24.425	355.402	120.079	120.395	50.25	0
PI_656083	75	7.5	5	68.5	10.2	523.35	139.75	179.5	24.15	631.96	48.0315	168.553	39.75	2.5	90	5.5	3.5	68.5	8.7	447.337	142.5	189	19.975	447.516	96.063	156.513	46.5	0.625
PI_656085	65	5	3.5	66.75	9.15	457.99	60	86.25	20.08	189.62	84.0551	156.513	26.25	0.86	76.5	5.5	3.5	49.5	6.15	227.475	62	97	14.925	110.012	132.087	349.145	35	1.63636
PI_656086	85	9.5	6	72.5	7.75	424.22	107.5	136.75	25.55	552.25	36.0236	96.3158	29.25	1.67	97.5	6.5	3	54.75	10.45	429.038	97.25	130.5	23.15	405.392	96.063	168.553	33.25	0.75
PI_656087	70.5	4	2.5	61	9.85	451.2	69.75	100.5	18.33	185.71	84.0551	120.395	30.75	0.43	87.5	5	2.5	58.75	8.6	386.494	75	109.75	15.825	149.629	72.0472	156.513	34.75	1.16667
PI_656088	74.5	7	3	82.5	8.95	554.06	143	184.75	21.25	515.99	108.071	192.632	41.75	0.78	93	6	3.5	73.25	8.75	480.6	138.25	185	16.725	305.449	120.079	120.395	46.75	0
PI_656089	68.5	8	4.5	67.25	8.65	440.31	123.75	148.5	19.68	376.24	72.0472	144.474	24.75	1	83.5	6.5	5	65.75	7.15	352.519	153	186.75	16.05	311.812	84.0551	204.671	33.75	1.42857
PI_656090	70.5	6	3	77.75	7.65	446.23	162.5	196.25	15.95	324.25	108.071	168.553	33.75	0.56	94.5	7	3.5	82.75	6.65	412.894	181.5	220	15.975	371.867	60.0394	228.75	38.5	2.8
PI_656091	94	13	7	82.5	9.05	559.97	56.75	76.75	24.7	284.78	120.079	120.395	20	0	105.5	11.5	5	72.25	8.25	449.438	51.75	91	17.325	121.93	156.102	192.632	39.25	0.230769
PI_656092	83	11	6	72.25	8.65	468.66	68.75	103.5	24.8	336.32	108.071	132.434	34.75	0.22	96.5	9	5	90	7.85	528.356	69.75	112.25	18.2	182.167	120.079	156.513	42.5	0.3
PI_656093	78	5.5	4	86.5	6.5	421.69	123	154.25	17.68	299.32	72.0472	240.789	31.25	2.33	100.5	6	4.5	86.75	5.95	387.262	168	193.25	15.1	301.291	144.094	216.711	25.25	0.5
PI_656094	80	7.5	4.5	82	7.6	467.63	124	164.5	19.43	368.95	96.063	156.513	40.5	0.63	88	6	3.5	79.25	7.35	434.475	140.25	189	17.525	338.356	144.094	204.671	48.75	0.416667
PI_656095	78	7.5	5.5	81	7.95	482.93	136	159	17.2	317.18	156.102	156.513	23	0	85.5	6	4	75	6.35	357.113	138.25	160.75	13.875	211.014	48.0315	132.434	22.5	1.75
PI_656097	90.5	10	6.5	64.5	8.3	403.76	105.25	123	24.38	499.11	96.063	96.3158	17.75	0	106.5	11.75	6.5	71.75	9.35	501.6	153.5	171.75	17.475	367.131	84.0551	120.395	18.25	0.428571
PI_656098	62.5	4.5	3	58	7.55	330.49	173.5	210.25	14.03	266.4	72.0472	216.711	36.75	2	75.5	6	5.5	53.25	3.85	153.45	173.5	213.25	8.7	103.003	120.079	469.539	39.75	2.9
PI_656099	91.5	11.5	6	81.75	10.25	628.03	173.75	189	23.6	759.49	84.0551	132.434	15.25	0.57	107	9.75	7	80.25	8.75	527.362	173.25	193.5	20.475	568.816	72.0472	108.355	20.25	0.5
PI_656100	84.5	10	5	71.5	9.4	503.48	59.75	74.75	24.73	283.74	48.0315	84.2763	15	0.75	106.5	8.5	5.5	72.25	9.4	508.35	60.5	76.25	19.3	176.901	108.071	132.434	15.75	0.222222
PI_656101	60	4.5	3	53.5	7.3	293.29	152.5	179.25	13.6	223.49	72.0472	180.592	26.75	1.5	75	7.5	5.5	48.25	4.2	152.494	165.5	202	10.85	153.343	144.094	433.421	36.5	2
PI_656102	79.5	7.5	5.5	66.5	8.45	421.65	125.25	147.25	17.25	298.91	144.094	144.474	22	0	95.5	6.5	4	70	8.8	465.413	150.75	180.25	15.075	273.51	156.102	264.868	29.5	0.692308
PI_656103	69.5	8	5	65.75	7.35	362.98	115	141.25	19	326.04	60.0394	84.2763	26.25	0.4	87.5	6.5	4	64	7	337.875	143.75	174.75	12.5	185.882	108.071	192.632	31	0.777778
PI_656104	74	7	3.5	56.5	5.35	226.65	102.5	121.25	11.95	114.93	60.0394	313.026	18.75	4.2	95.5	6.5	4	58.25	5.15	224.512	108.5	136.5	12.75	142.085	84.0551	264.868	28	2.14286
PI_656105	72	5	3	73.5	8.25	455.25	52.75	68.75	21.08	184.39	96.063	120.395	16	0.25	83.5	6.5	4	65.75	6.35	314.212	54.25	81.25	16.675	118.829	156.102	240.789	27	0.538462
PI_656106	77.5	8.5	5.5	76	9.4	535.58	100.75	127.25	20.3	330.53	96.063	192.632	26.5	1	86.5	6	3	74.75	8.55	479.569	95.5	133	17.25	221.765	96.063	180.592	37.5	0.875
PI_656107	87.5	7.5	6.5	87.75	11	725.38	113	133.75	24.95	557	48.0315	96.3158	20.75	1	92	5.5	3.5	83.5	11.25	707.062	105.75	138.25	20.25	340.922	48.0315	108.355	32.5	1.25
PI_656108	64.5	5.5	3	58.5	6.95	304.78	77.25	84	16.3	158.82	84.0551	156.513	6.75	0.86	84	6.5	2.5	56	6.6	277.95	91.75	112.75	12.65	115.332	96.063	325.066	21	2.375
PI_656109	65	5	3	52.75	8.1	323.66	50.25	72.5	19.63	152.15	36.0236	216.711	22.25	5	82	5.5	3.5	48.5	5.85	212.681	49.75	87.75	16.675	108.703	84.0551	313.026	38	2.71429
PI_656110	81.5	4	3	68.25	6.7	346.84	42.75	79.75	24.1	194.28	60.0394	300.987	37	4	97.5	3.5	4	73.25	6.65	363.169	54	97.5	18.55	145.16	48.0315	192.632	43.5	3
PI_656111	88.5	8	5	92.5	7.9	548.14	128	161	17.65	321.2	84.0551	156.513	33	0.86	98.5	6	3	91	8.3	568.05	119.75	165	16.025	238.079	132.087	204.671	45.25	0.545455
PI_656112	65.5	6	4	76.25	5.75	327.38	65.25	81.75	23.88	296.57	60.0394	108.355	16.5	0.8	81	5.5	2.5	61.5	5.45	253.35	72.5	95	18.65	200.04	84.0551	168.553	22.5	1
PI_656113	81	8.5	5.5	75.5	5.75	325.18	86	114.5	14.33	139.52	96.063	300.987	28.5	2.13	93.5	7.5	5	75.5	5.15	291.9	78	106	15.375	146.534	132.087	300.987	28	1.27273
PI_656114	73.5	8	3.5	60	9.75	438	64.75	95.25	28.33	410.85	84.0551	108.355	30.5	0.29	97.5	6	2.5	64.75	8.95	433.425	68.75	107.75	21.1	240.57	72.0472	180.592	39	1.5
PI_656115	78	6.5	4	75	6.3	354.38	130.75	163.75	15.7	251.45	144.094	325.066	33	1.25	88	5	3	64.75	6.45	313.144	102.5	139.25	13.375	142.921	72.0472	300.987	36.75	3.16667
PI_656116	64.5	5	3.5	66	5.45	269.63	88	104	21.43	326.98	72.0472	288.947	16	3	75.5	5.5	2.5	58.5	4.3	188.062	84.75	114.75	11.525	88.1692	60.0394	397.303	30	5.6
PI_656117	78.5	10.5	6	80	10.7	640.73	80	92.75	27.58	492.23	48.0315	72.2368	12.75	0.5	83	7.5	3.5	72.25	8.25	445.406	60	78.5	20.475	197.682	120.079	156.513	18.5	0.3
PI_656118	82.5	10.5	5.5	78.75	8.65	510.73	83.75	113.25	27	488.82	60.0394	156.513	29.5	1.6	98.5	9	4.5	84.25	6.55	411.169	97	132.5	22.2	374.051	144.094	144.474	35.5	0
PI_656119	64.5	6.5	4	63.5	8.1	385.54	99.75	133.5	22	379.94	48.0315	108.355	33.75	1.25	81	7.75	4.5	64.25	6.7	322.481	98.25	145.25	18.3	256.972	84.0551	228.75	47	1.71429
PI_656120	77	8.5	4.5	68.5	8.6	440.7	77.25	97.75	26.23	418.24	84.0551	84.2763	20.5	0	89.5	7.5	4.5	57.5	7.4	313.05	55.75	86	21.425	197.649	24.0157	120.395	30.25	4
PI_656121	72.33	6.33	3.5	58.37	7.02	307.84	87.5	133.75	18.49	234.23	79.252	192.632	46.25	1.67	82.8333	7.08333	3.5	54.2083	5.54167	226.072	94.1667	151.333	15.2667	173.847	132.087	144.474	57.1667	0.0909091
PI_659691	83.5	7	4	91.75	7.75	533.34	92.25	122.25	17.45	220.39	48.0315	192.632	30	3	96.5	4.5	3.5	85.5	7.95	509.887	90	119.75	19.9	279.734	60.0394	228.75	29.75	2.8
PI_659692	68	4.5	3.5	74.25	3.85	214.71	109.25	140	14.6	198.6	48.0315	84.2763	30.75	0.75											0	0
PI_659693	60	4	3	55.5	9.05	380.42	51.5	68	22.25	200.7	72.0472	132.434	16.5	0.83	73.5	6.5	3	47.25	6.25	225	46.5	75.75	14.075	73.0717	120.079	361.184	29.25	2
PI_659694	79.5	7	3.5	74	8.7	482.85	93.25	115.5	17.9	234.28	96.063	156.513	22.25	0.63	91.5	5.5	3	63.5	7	333.375	119.75	158	13.225	164.865	72.0472	120.395	38.25	0.666667
PI_659695	79.5	8.5	4.5	70.75	7.5	398.63	99.25	133.25	26.28	548.96	96.063	156.513	34	0.63	95	8.5	6.5	80	7.5	449.775	92.75	127.75	18.3	245.518	120.079	120.395	35	0
PI_659696	78	6.83	4	79.74	8.83	528.02	114.08	129.33	20.68	382.84	62.4409	139.658	15.25	1.3	88	6.33333	3.91667	68.1667	5.76667	297.738	130.083	157.833	13.3917	197.736	108.071	156.513	27.75	0.444444
PI_659753	90	10.5	7.5	84.25	9	566.33	154.25	173.75	25.88	828.89	48.0315	84.2763	19.5	0.75	109	11	5.5	83.75	7.65	480.15	201.75	241.5	24.375	961.03	48.0315	60.1974	39.75	0.25
PI_48770															88	7.5	3	66.25	8.1	400.594	148	188	16.625	321.417	144.094	168.553	40	0.166667
PI_533831															103	7	5.5	84.5	11.35	718.575	66	93.75	30.525	503.445	36.0236	168.553	27.75	3.66667
PI_533833															80	8	2	64.25	6.6	318.038	65.75	83.75	14.725	113.887	132.087	204.671	18	0.545455
PI_533877															83	7	3	76.5	7.8	446.962	66.5	83	19.125	192.187	72.0472	120.395	16.5	0.666667
PI_533878															94.5	8.5	6.5	82.5	8.6	532.237	75.5	105.25	24.075	343.16	36.0236	96.3158	29.75	1.66667
PI_533882															102.5	7	5.5	72	11	594	64.5	83.5	28.5	411.382	36.0236	144.474	19	3
PI_534088															94	7.5	4	76.5	6.95	398.887	112.25	151.25	18.6	305.538	108.071	204.671	39	0.888889
PI_576332															76.5	6	3	55	6.4	263.887	74.5	109	14.85	128.992	168.11	481.579	34.5	1.85714
PI_609456															104.5	5	3.5	67.5	6.7	342.6	227.25	249.25	14.05	358.188	132.087	276.908	22	1.09091
PI_655982															85	5.25	4.5	66.25	6.2	304.688	65.5	107.75	17.375	155.294	96.063	204.671	42.25	1.125
PI_656084															91	8	4	86	6.3	407.1	125	168	17.075	286.198	72.0472	96.3158	43	0.333333
PI_656096															90	6.75	4.5	75.25	8.2	463.05	67	100.75	22.325	263.456	60.0394	108.355	33.75	0.8

## Sheet: Table S3
Table S3. Phenotypic data of plant biomass yield traits. These datasets were phenotyped from the Sorghum Association Panel across two growing seasons (2020Y and 2021Y). Data were collected from one plant per plot in each growing season. Biomass yield traits include Single Plant_fresh weight and dry weight (SP_FW and SP_DW), Single plant ‘stem’_fresh weight and dry weight (SPSt_FW and SPSt_DW), Si…
Accession	SP_FW_Y20	SP_DW_Y20	SPSt_FW_Y20	SPSt_DW_Y20	SPL_FW_Y20	SPL_DW_Y20	SPPani_FW_Y20	SPPani_DW_Y20	TPlot_FW_Y20	TPlot_DW_Y20	SP_FW_Y21	SP_DW_Y21	SPSt_FW_Y21	SPSt_DW_Y21	SPL_FW_Y21	SPL_DW_Y21	SPPani_FW_Y21	SPPani_DW_Y21	TPlot_FW_Y21	TPlot_DW_Y21
PI_152651	320	87.9	99.39	27.3	27.3	7.5	193.31	53.1	15.6399	6.6457	202.7	116.45	64.5785	37.1	17.7547	10.2	120.367	69.15	16.3475	7.16939
PI_17548	330.7	107.58	201.53	65.56	37.38	12.16	91.79	29.86	44.7514	14.3382	272	126.61	115.43	53.73	38.1973	17.78	118.373	55.1	25.7187	8.70345
PI_24969	345	119.07	130.12	44.91	56.07	19.35	158.81	54.81	29.5651	11.1471	340.8	165.25	97.6307	47.34	24.3767	11.82	218.793	106.09	31.8694	12.7544
PI_276837	168.2	57.2	66.9	22.75	27.23	9.26	74.07	25.19	17.5041	7.78528	185.6	119.8	51.1252	33	27.2668	17.6	107.208	69.2	16.7829	7.81933
PI_329435	327	135.84	61.79	25.67	60.04	24.94	205.17	85.23	11.3307	3.91525	245.9	128.9	54.1781	28.4	26.326	13.8	165.396	86.7	11.4169	5.02039
PI_329440	338.1	83.48	67.31	16.62	44.92	11.09	225.87	55.77			176.1	102.4	65.8655	38.3	25.108	14.6	85.1265	49.5	8.37331	3.55355
PI_34911	569.94	197.26	242.03	83.69	94.36	32.56	233.55	81.01	15.4128	4.22688	341.9	159.3	125.127	58.3	32.194	15	184.579	86	19.1915	8.00112
PI_35038	765	232.88	499.02	151.91	81.6	24.84	184.38	56.13	43.9485	12.2138	470.5	184.6	227.094	89.1	36.1923	14.2	207.214	81.3	36.4234	12.0297
PI_533750	421	146.72	318.33	110.94	56.67	19.75	46	16.03	12.2288	4.96788	259.8	128.84	66.8858	33.17	27.6254	13.7	165.289	81.97	14.0976	7.37287
PI_533752	443	167.45	104.08	39.34	70.53	26.66	268.39	101.45	15.6262	7.15016	269.4	141.9	66.6381	35.1	23.5416	12.4	179.22	94.4	14.9096	6.80727
PI_533754	242	89.15	75.49	27.81	40.66	14.98	125.85	46.36	12.7459	4.90307	188.6	86.4	43.2208	19.8	18.7727	8.6	126.606	58	14.8778	5.89449
PI_533755	411.44	172.1	217.56	91	82.24	34.4	111.65	46.7	19.5135	10.9952	149	61.7	55.7844	23.1	23.4246	9.7	69.7909	28.9	19.8038	8.99243
PI_533757	494	158.6	125.21	40.2	51.7	16.6	317.08	101.8	16.293	6.92236	283.9	127.4	88.4681	39.7	61.7271	27.7	133.705	60	13.2812	5.95639
PI_533758	418.16	181.5	112.66	48.9	51.15	22.2	254.35	110.4	18.629	7.6805	233.9	121.8	57.0539	29.71	24.0045	12.5	152.842	79.59	12.8684	5.72218
PI_533759	372	145.8	79.09	31	72.72	28.5	220.19	86.3	11.7979	4.88917	225.6	116.57	46.3509	23.95	26.9977	13.95	152.251	78.67	12.9818	5.92523
PI_533760	594.75	223.8	128.6	48.39	68.88	25.92	397.27	149.49	16.5742	5.67034	358.2	173.3	98.7995	47.8	62.6282	30.3	196.772	95.2	8.33249	3.5404
PI_533761	289	98.92	84.7	28.99	34.12	11.68	170.18	58.25	11.2655	4.97361	248.8	135.4	43.3654	23.6	19.2939	10.5	186.141	101.3	8.17373	2.80082
PI_533762	158	39.45	92.92	23.2	28.48	7.11	36.61	9.14	11.3018	4.63279	261.2	117.4	60.739	27.3	28.4784	12.8	171.983	77.3	12.6053	5.56696
PI_533766	170.3	66.45	55.08	21.49	30.52	11.91	84.7	33.05	11.5303	5.46158	193.2	103.7	46.5767	25	32.6037	17.5	114.02	61.2	11.0495	4.97535
PI_533769	160	89.95	44.08	24.78	21.61	12.15	94.31	53.02	7.92879	4.07199	280.6	130.8	64.3578	30	37.3275	17.4	178.915	83.4	13.8028	4.62536
PI_533776	423	167.2	96.14	38	47.56	18.8	279.3	110.4	10.9829	5.29771	303.3	164.63	59.9857	32.56	26.7872	14.54	216.527	117.53	18.348	8.53336
PI_533785	325.56	128.74	67.54	26.45	42.03	16.56	215.99	85.73	16.6332	7.46846	199.4	88.67	46.7523	20.79	25.951	11.54	126.697	56.34	13.2222	6.4713
PI_533788	253	100.9	73.97	29.5	45.13	18	133.9	53.4	10.5429	5.76876	161.3	84.1	61.7581	32.2	24.9334	13	74.6084	38.9	12.9319	6.00991
PI_533789	445.6	148.78	124.35	41.52	76.97	25.7	244.27	81.56	22.0491	8.5235	217.5	124.3	49.5193	28.3	26.9469	15.4	141.034	80.6	22.6297	8.9802
PI_533792	380	157.8	65.02	27	77.3	32.1	237.68	98.7	12.3831	5.85986	362.4	194.29	73.1179	39.2	51.7235	27.73	237.559	127.36	10.5914	4.63498
PI_533794	374.52	149.01	97.44	38.4	61.19	24.26	215.89	86.35	15.853	7.65638	284.7	163.39	64.9065	37.25	25.1959	14.46	194.598	111.68	14.4741	7.0503
PI_533799	517	198.05	147.99	56.69	83.93	32.15	285.09	109.21			332.1	170.74	70.6447	36.32	38.1427	19.61	223.313	114.81	8.29187	2.9021
PI_533800	307.6	94.86	99.03	30.54	70.92	21.87	137.65	42.45	21.6182	9.15647	185.9	99.5	51.7531	27.7	20.7386	11.1	113.408	60.7	17.3499	7.12406
PI_533807	322	129.9	98.66	39.8	63.46	25.6	159.88	64.5	19.7086	9.72948	333.4	180.1	100.705	54.4	31.6554	17.1	201.04	108.6	15.9347	7.01409
PI_533810	406.8	128.79	143.02	45.28	86.8	27.48	176.98	56.03	22.4619	8.8803	293.3	118.5	59.4025	24	58.66	23.7	175.237	70.8	24.2175	14.0651
PI_533814	378	109.81	112.43	32.66	82.1	23.85	183.48	53.3	16.2658	5.31871	194.6	74.4	42.451	16.23	35.2582	13.48	116.891	44.69	17.427	5.75516
PI_533821	504	158.7	150.76	47.47	77.62	24.44	275.63	86.79	10.2104	3.089	483.1	164.21	130.3	44.29	78.6681	26.74	274.132	93.18	19.8265	7.23088
PI_533822	233	101.38	60.84	26.47	33.97	14.78	138.2	60.13	10.6957	4.67428	247.6	119.94	69.7136	33.77	31.9357	15.47	145.951	70.7	12.5781	4.49226
PI_533824	191	60.29	64.37	20.32	44.26	13.97	82.37	26	13.4263	5.0481	295.2	127.42	77.6111	33.5	52.9609	22.86	164.628	71.06	14.3063	5.15558
PI_533830	306.7	75.34	94.81	23.29	49.18	12.08	162.71	39.97	10.8119	5.54421	160.3	79.87	52.0418	25.93	27.8774	13.89	80.3808	40.05	13.6486	6.65675
PI_533838	158	69.3	59.37	26.04	15.37	6.74	83.26	36.52	9.471	4.74911	140.1	59.6	60.8824	25.9	37.3757	15.9	41.8419	17.8	7.73374	3.8192
PI_533839	146	62.77	65.08	27.98	17.28	7.43	63.64	27.36	14.2519	6.63819	121.2	67.8	56.3097	31.5	25.5628	14.3	39.3274	22	14.1884	6.0536
PI_533841	443	169.66	292.29	111.94	47.73	18.28	102.98	39.44	14.2609	6.16365	326.9	136.67	91.0115	38.05	76.1579	31.84	159.731	66.78	20.1985	7.32486
PI_533842	428	137.5	150.66	48.4	102.1	32.8	175.25	56.3	14.3108	4.40497	347.7	142.17	78.5303	32.11	77.4786	31.68	191.691	78.38	15.4992	6.12957
PI_533843	214	71.5	120.44	40.24	40.47	13.52	53.1	17.74	16.8058	7.08819	138.2	74.3	46.0729	24.77	24.4966	13.17	67.6306	36.36	18.8966	9.424
PI_533845	147	68.4	53.08	24.7	23	10.7	70.92	33	14.4696	7.27048	192.8	107	42.3439	23.5	18.3791	10.2	132.077	73.3	20.7881	7.85324
PI_533852	404	135.3	89.58	30	60.02	20.1	254.4	85.2	10.992	3.68654	265.7	120.5	62.1804	28.2	31.3107	14.2	172.209	78.1	14.0523	5.89216
PI_533855	325	116.6	124.04	44.5	42.65	15.3	158.32	56.8	19.9444	7.05744	355.4	144.87	131.861	53.75	33.9528	13.84	189.586	77.28	32.0644	11.3104
PI_533856	453	152.18	194.89	65.47	123.89	41.62	134.22	45.09	27.3062	7.3803	251.2	96.25	64.4638	24.7	67.0998	25.71	119.636	45.84	21.3596	6.36739
PI_533863	255.3	105.79	86.97	36.04	40.74	16.88	127.59	52.87	17.0006	6.15552	246.4	132.1	63.0456	33.8	28.7249	15.4	154.63	82.9	18.7878	9.19006
PI_533866	434.5	103.46	115.07	27.4	56.99	13.57	262.44	62.49	11.3744	4.62326	252.8	129.5	70.6669	36.2	26.5489	13.6	155.584	79.7	13.5579	5.95851
PI_533869	176	78.1	66.48	29.5	22.76	10.1	86.76	38.5	20.956	9.21604	159.3	84.06	44.7806	23.63	27.0806	14.29	87.4388	46.14	20.4071	7.26541
PI_533871	324	136.95	119.47	50.5	73.46	31.05	131.07	55.4	16.8645	7.79631	381.1	176.1	101.497	46.9	40.6853	18.8	238.918	110.4	16.6196	7.29829
PI_533876	611.3	197.96	287.99	93.26	118.3	38.31	205.01	66.39	15.3272	6.94156	444.5	240.8	266.922	144.6	57.2238	31	120.355	65.2	14.7372	6.59757
PI_533901	210	85.81	51.54	21.06	32.89	13.44	125.57	51.31	15.6081	7.35036	188.2	103.38	74.1659	40.74	23.8663	13.11	90.1678	49.53	13.9298	6.04789
PI_533902	562.3	139.61	148.74	36.93	114.67	28.47	298.89	74.21	21.3823	7.85681	278.6	96.1	84.6527	29.2	67.5482	23.3	126.399	43.6	16.9825	5.85498
PI_533903	347	86.57	191.08	47.67	64.17	16.01	91.75	22.89	22.0038	9.07322	315.5	140.67	85.2951	38.03	30.6147	13.65	199.59	88.99	20.956	7.87177
PI_533910	149	69	63.92	29.6	24.62	11.4	60.46	28	12.9455	5.38709	202.5	123.6	67.3362	41.1	23.7561	14.5	111.408	68	14.6374	7.0919
PI_533911	349	84.4	83.94	20.3	44.66	10.8	220.4	53.3	11.9612	6.20608	264.1	125.62	73.7302	35.07	25.2285	12	165.141	78.55	14.9459	7.67508
PI_533912	181	91.52	53.75	27.18	30.36	15.35	96.89	48.99	8.81783	4.04494	175	71.3	57.1879	23.3	40.4979	16.5	77.3142	31.5	10.0788	3.76682
PI_533913	376.6	109.05	102.4	29.65	45.21	13.09	229	66.31	9.0038	4.83106	169.8	87.6	75.5959	39	26.9432	13.9	67.261	34.7	6.56348	3.56065
PI_533915	248.4	97.79	92.79	36.53	34.22	13.47	121.39	47.79	16.6287	6.27416	229.5	95.1	119.697	49.6	22.2019	9.2	87.6009	36.3	20.017	8.42087
PI_533919	572.2	164.55	174.95	50.31	103.52	29.77	293.73	84.47	14.9005	5.34378	198.8	108.75	59.4481	32.52	20.4741	11.2	118.878	65.03	27.787	9.73119
PI_533921	341.8	109.99	98.7	31.76	53.29	17.15	189.81	61.08	18.3206	5.99809	282.5	138.67	71.8117	35.25	20.2091	9.92	190.479	93.5	21.405	9.7315
PI_533924	361.5	122.39	96.76	32.76	74.37	25.18	190.36	64.45	10.224	3.91388	253	102.8	68.9105	28	36.6702	14.9	147.419	59.9	8.88133	3.07595
PI_533927	313	117.09	192.81	72.13	37.48	14.02	82.71	30.94	18.7197	7.07059	343.7	169.6	148.95	73.5	28.3715	14	166.378	82.1	4.30912	2.22232
PI_533936	98.69	56.9	53.77	31	7.28	4.2	37.64	21.7	16.0572	6.53865	265.5	104.2	57.5845	22.6	53.2529	20.9	154.663	60.7	14.4968	5.56277
PI_533937	344	109.28	92.3	29.32	46.18	14.67	205.52	65.29	12.9909	4.94969	232.7	102.29	54.666	24.03	30.3472	13.34	147.687	64.92	19.2595	6.53661
PI_533938	453.9	196.6	172.37	74.66	38.53	16.69	243	105.25	20.5341	8.57824	319.8	134.94	98.4948	41.56	31.3069	13.21	189.998	80.17	17.3	4.93386
PI_533939	242	101.23	77.69	32.5	32.42	13.56	131.89	55.17	9.79586	4.86531	360.2	168.6	116.648	54.6	28.628	13.4	214.924	100.6	14.9595	6.57157
PI_533940	216	76.2	103.18	36.4	36	12.7	76.82	27.1	20.3799	7.56175	258.3	130.3	104.073	52.5	19.427	9.8	134.8	68	19.01	7.03946
PI_533943	532.3	173.42	149.42	48.68	80.7	26.29	302.19	98.45	13.4263	4.61507	319.5	125.7	84.895	33.4	64.0525	25.2	170.553	67.1	14.1294	5.30227
PI_533948	299	113.5	83.77	31.8	42.68	16.2	172.55	65.5	10.8272	4.67449	176.7	93.97	75.1027	39.94	31.3837	16.69	70.2137	37.34	12.4511	5.82195
PI_533949	218	98.2	62.25	28.04	25.13	11.32	130.62	58.84	11.612	6.32351	172.5	102.2	66.6707	39.5	29.2001	17.3	76.6292	45.4	11.5666	5.457
PI_533954	231	78.36	85.11	28.87	33.37	11.32	112.52	38.17	12.6552	4.79289	248.4	129.81	65.2335	34.09	25.9097	13.54	157.257	82.18	12.8593	6.027
PI_533955	254	103.95	52.68	21.56	38.95	15.94	162.37	66.45	12.5055	5.3121	171.4	63.1	51.0669	18.8	27.7065	10.2	92.6266	34.1	14.8687	7.12315
PI_533956	349.2	113.63	100.83	32.81	40.23	13.09	208.14	67.73	33.6066	12.442	302.2	127.77	89.1439	37.69	28.7843	12.17	184.272	77.91	21.7543	7.03813
PI_533957	228	92.07	55.94	22.59	25.38	10.25	146.68	59.23	14.1702	6.15753	254.1	110.6	57.8962	25.2	22.9747	10	173.229	75.4	13.4581	5.10529
PI_533961	222	95.27	70.42	30.22	29.17	12.52	122.41	52.53	10.0697	4.90114	143.3	77.5	65.4557	35.4	32.3581	17.5	45.4862	24.6	9.18977	4.39931
PI_533962	290	110.08	101.08	38.37	46.87	17.79	142.05	53.92	23.6639	9.37129	137.1	80.46	42.3943	24.88	29.768	17.47	64.9376	38.11	18.6245	7.18898
PI_533964	425	139.67	108.17	35.55	98.41	32.34	218.42	71.78	16.8872	7.44764	189.3	83.2	62.7966	27.6	32.7635	14.4	93.7399	41.2	13.5397	5.94477
PI_533965	261	89.48	66.3	22.73	43.02	14.75	151.68	52	16.5425	6.61623	339.6	148.96	71.9507	31.56	62.1931	27.28	205.456	90.12	15.785	6.03447
PI_533967	331.8	112.87	111.12	37.8	83.16	28.29	137.52	46.78	13.5261	6.11384	225.2	113.2	49.735	25	35.0134	17.6	140.452	70.6	13.3492	6.07239
PI_533970	307	104.3	76.53	26	63.28	21.5	167.19	56.8	14.9368	6.41147	472	184.6	107.645	42.1	82.0758	32.1	282.28	110.4	20.5931	7.79367
PI_533972	415	134.35	123.5	39.98	88	28.49	203.5	65.88	25.1744	8.64821	260.6	131.48	90.659	45.74	29.4731	14.87	140.468	70.87	27.7054	12.1525
PI_533976	224.2	91.04	51.25	20.81	40.88	16.6	132.07	53.63	15.345	6.75695	241.9	130.3	66.2765	35.7	26.7334	14.4	148.89	80.2	14.8279	6.76432
PI_533979	162	65.74	65.13	26.43	16.63	6.75	80.24	32.56	11.9068	4.64313	207.8	113.19	48.4298	26.38	32.4762	17.69	126.894	69.12	14.5331	5.87845
PI_533980	371.6	159.4	89.5	38.39	70.61	30.29	211.49	90.72	13.762	6.07953	200.4	92.4	45.5455	21	29.713	13.7	125.142	57.7	16.3112	5.68168
PI_533985	293.8	111.45	85.2	32.32	50.22	19.05	158.38	60.08	16.5244	8.66104	299.8	130.73	69.6927	30.39	37.8391	16.5	192.268	83.84	12.9546	7.803
PI_533986	324	129.74	91.4	36.6	49.07	19.65	183.53	73.49	17.0687	7.29028	213.9	125	45.0046	26.3	18.9943	11.1	149.901	87.6	24.1402	9.2486
PI_533987	424.4	113.53	77.53	20.74	41.2	11.02	305.67	81.77	7.88343	3.42634	291.6	139.9	59.4039	28.5	31.4736	15.1	200.723	96.3	15.3314	5.91088
PI_533989	414.5	141.27	144.8	49.35	87.47	29.81	182.24	62.11	14.6601	5.05186	261.9	101.3	73.1665	28.3	29.4734	11.4	159.26	61.6	11.4124	5.27746
PI_533991	336	125.06	95.49	35.54	56.72	21.11	183.8	68.41	15.2815	6.84209	188.6	102.8	58.1578	31.7	17.2455	9.4	113.197	61.7	13.4218	6.75739
PI_533996	300	116.17	54.28	21.02	30.63	11.86	215.09	83.29	10.2041	4.56206	245.5	126.47	62.1757	32.03	31.0005	15.97	152.324	78.47	14.8914	7.13141
PI_533997	205	102.58	57.2	28.62	17.89	8.95	129.92	65.01	18.1255	8.06041	197.7	107.54	52.7065	28.67	24.6528	13.41	120.341	65.46	13.6894	6.56087
PI_533998	279	101.39	152.8	55.53	55.56	20.19	70.64	25.67	14.8234	4.91462	127.6	70.7	40.9692	22.7	30.8622	17.1	55.7686	30.9	16.1071	7.226
PI_534009	376.6	117.36	169.34	52.77	102.53	31.95	104.74	32.64	9.73862	3.16546	197.4	65.8	67.5	22.5	45.3	15.1	84.6	28.2	13.8708	5.55682
PI_534021	422	123.7	191.38	56.1	105.76	31	124.86	36.6	18.5066	5.84976	278.7	134.2	62.4479	30.07	58.3152	28.08	157.937	76.05	19.3684	5.44425
PI_534028	552	189.23	252.39	86.52	101.43	34.77	198.19	67.94	16.7149	5.33143	474.3	190.32	121.491	48.75	91.386	36.67	261.423	104.9	25.0746	6.57617
PI_534037	174	78.49	70.5	31.8	38.48	17.36	65.02	29.33	13.0544	5.25883	162.4	90.6	63.9921	35.7	25.6327	14.3	72.7753	40.6	20.271	7.48008
PI_534046	152	63.1	57.09	23.7	17.1	7.1	77.81	32.3	11.1992	5.1928	139.5	76.65	62.4429	34.31	30.6117	16.82	46.4454	25.52	12.7777	6.07345
PI_534047	256.6	123.52	97.48	47.11	25.14	12.18	133.98	64.23	10.8363	5.66492	215.8	137.7	64.2385	40.99	23.4763	14.98	128.085	81.73	12.6144	7.26371
PI_534053	287	90.43	104.26	32.85	86.26	27.18	96.48	30.4	18.5111	7.82728	247	116.4	55.1718	26	30.1323	14.2	161.696	76.2	19.8945	7.03587
PI_534054	291	97.06	70.19	23.41	70.28	23.44	150.54	50.21	16.7874	6.67414	166.3	79.18	51.4358	24.49	21.9689	10.46	92.8953	44.23	14.1112	5.78646
PI_534063	152	59.96	63.81	25.17	21.78	8.59	66.42	26.2	9.94274	3.40345	212.6	131.4	73.4554	45.4	24.7548	15.3	114.39	70.7	15.2861	5.61667
PI_534070	487	202.5	129.87	54	92.83	38.6	264.3	109.9	10.0816	4.52156	247.4	140.87	53.3016	30.35	19.7576	11.25	174.341	99.27	9.15349	4.35215
PI_534075	271	105.4	66.67	25.93	37.36	14.53	166.97	64.94	14.4726	4.2385	306	148.7	55.7673	27.1	27.7808	13.5	222.452	108.1	17.5495	7.87869
PI_534079	596	148.81	155.08	38.72	67.01	16.73	373.92	93.36	13.83	5.84874	364.2	161.2	105.961	46.9	30.5006	13.5	227.738	100.8	9.5209	5.17979
PI_534092	265	103.76	80.55	31.54	51.85	20.3	132.6	51.92	11.2414	4.9148	275.4	136.7	70.6934	35.09	35.5381	17.64	169.169	83.97	13.0907	5.88391
PI_534096	305	99.7	140.42	45.9	52.62	17.2	111.97	36.6	10.0771	3.1764	141.8	77.83	64.8239	35.58	25.6891	14.1	51.287	28.15	10.5687	4.96065
PI_534097	287.5	105.93	99.82	36.78	43.86	16.16	143.82	52.99	13.5352	5.83357	198.4	95.04	79.2222	37.95	27.2842	13.07	91.8936	44.02	17.2682	6.0912
PI_534099	287	125.72	65.15	28.54	34.33	15.04	187.51	82.14	14.8052	5.96513	239.3	130.28	49.0613	26.71	20.7009	11.27	169.538	92.3	13.1859	7.28986
PI_534101	445.8	165.28	98.18	36.4	61.42	22.77	286.2	106.11	13.6713	5.9731	236.8	115.05	66.0488	32.09	30.0091	14.58	140.742	68.38	16.4563	6.64082
PI_534104	259	110.64	68.66	29.33	38.23	16.33	152.11	64.98	21.7996	8.84197	163.4	57.2	58.5612	20.5	35.708	12.5	69.1308	24.2	18.8331	8.79705
PI_534105	216	94	67.79	29.5	37.69	16.4	110.53	48.1	17.2909	8.72409	203.1	110.62	44.3398	24.15	21.2794	11.59	137.481	74.88	18.4703	9.03741
PI_534108	525	131.01	149.99	37.43	73.01	18.22	301.99	75.36	22.2124	8.71127	274.9	123.82	79.7481	35.92	29.5059	13.29	165.646	74.61	19.0191	7.51317
PI_534112	624	233.5	190.01	71.1	101.55	38	332.44	124.4	30.0686	11.7019	324.4	157.7	107.173	52.1	52.661	25.6	164.566	80	17.9033	7.56669
PI_534114	283	112.4	96.43	38.3	49.6	19.7	136.97	54.4	13.2177	4.9637	199.6	114.2	60.4743	34.6	27.6154	15.8	111.51	63.8	15.3269	6.56089
PI_534115	445.7	134.22	121.54	36.6	80.63	24.28	243.54	73.34	14.2065	5.71108	341.1	156.5	69.0918	31.7	37.9242	17.4	234.084	107.4	10.5642	4.43092
PI_534116	182	55.8	75.02	23	31.96	9.8	75.02	23	14.8506	7.26306	164.8	88.6	77.3779	41.6	32.5508	17.5	54.8713	29.5	15.9755	6.74111
PI_534117	338	123.1	113.95	41.5	41.19	15	182.87	66.6	10.4099	3.71931	245.3	111.3	64.3554	29.2	20.9376	9.5	160.007	72.6	16.6604	6.94605
PI_534123	621	220.1	227.13	80.5	71.66	25.4	322.21	114.2	17.9532	6.3886	362.1	149.64	95.3888	39.42	37.7974	15.62	228.914	94.6	21.1419	7.20065
PI_534124	355.2	108.69	133.4	40.82	67.26	20.58	154.54	47.29	24.757	8.59901	236.2	102.9	71.847	31.3	20.4293	8.9	143.924	62.7	18.7923	6.50303
PI_534127	311.6	118.57	119.97	45.65	53.37	20.31	138.26	52.61	28.735	9.53315	291.3	147.61	131.826	66.8	22.813	11.56	136.661	69.25	31.502	11.6992
PI_534128	409.5	146.38	207.63	74.22	64.43	23.03	137.44	49.13	27.0885	9.24081	379.2	139.09	140.322	51.47	68.3481	25.07	170.53	62.55	28.6761	9.60718
PI_534132	522	160.7	135.13	41.6	76.33	23.5	310.54	95.6	15.336	6.51658	407.2	149.53	87.4964	32.13	63.0148	23.14	256.689	94.26	15.1999	5.40408
PI_534133	542.8	193.4	180.75	64.4	88.69	31.6	273.36	97.4	16.0526	6.10045	364.2	153.9	94.6589	40	58.6885	24.8	210.853	89.1	20.0079	8.14401
PI_534135	576.5	170.63	256.17	75.82	148.83	44.05	171.5	50.76	20.9197	6.60985	333.7	119.4	78.8136	28.2	75.7393	27.1	179.147	64.1	18.0031	5.12717
PI_534137	247	97.72	78.33	30.99	36.42	14.41	132.25	52.32	10.3328	3.98397	197.9	110.5	46.2065	25.8	20.9541	11.7	130.739	73	13.0136	6.34254
PI_534138	550	164.8	204.92	61.4	121.48	36.4	223.6	67	11.5348	6.08662	229.3	108.5	101.441	48	39.0972	18.5	88.7613	42	11.7707	5.65133
PI_534139	195	75.9	93.52	36.4	30.32	11.8	71.17	27.7	23.9134	9.18529	239.4	107.93	76.1032	34.31	18.5212	8.35	144.776	65.27	22.6388	7.61128
PI_534144	555	195.58	294.58	103.81	62.83	22.14	197.59	69.63	30.5222	10.0693	235	132.6	83.8273	47.3	24.9887	14.1	126.184	71.2	18.1074	6.7864
PI_534145	136.2	54.53	58.15	23.28	17.61	7.05	60.44	24.2	14.8052	6.41199	153.1	80.65	67.3906	35.5	31.2275	16.45	54.482	28.7	10.8998	5.2654
PI_534148	480	148.86	212.24	65.82	78.74	24.42	189.02	58.62	19.0872	6.10066	272.9	118.2	81.5006	35.3	36.2481	15.7	155.151	67.2	22.979	8.04357
PI_534155	506.2	137.16	165.3	44.79	95.25	25.81	245.65	66.56	14.4741	4.1445	416.1	141.82	105.067	35.81	76.284	26	234.749	80.01	20.5024	5.35943
PI_534157	742	253.84	321.39	109.95	152.32	52.11	268.28	91.78	15.1953	5.29791	355.1	162.64	95.4779	43.73	57.2038	26.2	202.418	92.71	15.1681	6.8134
PI_534163	362	102.95	115.9	32.96	83.86	23.85	162.24	46.14	14.9459	5.32109	285.4	117.2	88.6396	36.4	33.6051	13.8	163.155	67	18.5247	7.87045
PI_534167	167	70.22	71.37	30.01	35.2	14.8	60.43	25.41	13.7302	5.81222	176.9	95.51	73.7531	39.82	24.3745	13.16	78.7725	42.53	14.6601	6.8345
PI_540816	401.7	137.7	102.6	35.17	73.31	25.13	225.79	77.4	16.1433	7.46873	315.8	166.14	66.8704	35.18	57.3283	30.16	191.601	100.8	11.1629	4.86214
PI_542406	214	69.2	112.23	36.29	39.12	12.65	62.65	20.26	33.8788	9.9153	112.7	61.04	65.0278	35.22	23.9654	12.98	23.7069	12.84	17.173	6.74548
PI_542718	507	168.29	111.95	37.16	71.88	23.86	323.17	107.27	16.1207	6.4513	307.7	148.4	81.4866	39.3	21.9786	10.6	204.235	98.5	15.658	6.34868
PI_548797	332	130.03	107.36	42.05	58.75	23.01	165.89	64.97	16.8555	6.06761	302	157.3	76.412	39.8	27.8385	14.5	197.75	103	14.6329	7.44745
PI_552856	574	180.76	222.03	69.92	84.5	26.61	267.47	84.23	18.5565	7.13895	276.7	134.45	88.8239	43.16	25.9721	12.62	161.904	78.67	19.5498	7.51171
PI_552861	492	171.37	135.83	47.31	60.72	21.15	295.45	102.91	8.48671	3.42257	384.6	164.12	114.78	48.98	54.7654	23.37	215.054	91.77	16.6786	6.71888
PI_561071	436	139.35	124.78	39.88	82.73	26.44	228.5	73.03	23.4825	7.43475	417.1	182.5	80.2203	35.1	65.9818	28.87	270.898	118.53	16.284	6.46933
PI_561072	376	81.8	120.43	26.2	62.97	13.7	192.6	41.9	10.0335	3.88156	372.6	170.57	74.5113	34.11	55.7688	25.53	242.32	110.93	11.8977	5.192
PI_561073	552.9	128.77	323.96	75.45	117.05	27.26	111.89	26.06	25.51	7.75276	262.1	111.5	74.0462	31.5	27.7379	11.8	160.316	68.2	22.9019	8.23375
PI_561472	470.64	163.32	181.67	62.91	69	23.82	219.97	76.58	38.9318	14.7594	342	166.84	111.328	54.31	27.1198	13.23	203.552	99.3	22.0219	9.14433
PI_564163	402.59	151.61	115.01	42.92	55.46	20.72	232.12	87.97	15.3087	6.10848	284.137	134.628	84.8038	39.9076	28.1733	13.1973	171.16	81.5227	14.1337	5.97834
PI_564164	489.2	166.97	130.55	44.51	76.14	25.98	282.51	96.48	19.1779	7.89579	244	109.8	55.1111	24.8	50.6667	22.8	138.222	62.2	16.3565	6.88209
PI_564165	506.3	166.29	131.68	43.25	100.02	32.85	274.6	90.19	15.2089	5.50931	502.7	222.1	113.17	50	80.8032	35.7	308.727	136.4	20.9061	7.53657
PI_565121	579.5	209.24	154.87	55.92	76.77	27.72	347.86	125.6	17.7309	7.07529	237.5	113.5	73.6564	35.2	19.8789	9.5	143.965	68.8	13.8935	6.00889
PI_566819	321	116.09	102.39	37.03	61.27	22.16	157.33	56.9	41.1456	12.0822	291.6	89.4	173.166	53.09	33.6286	10.31	84.8054	26	40.5284	14.8704
PI_574455	536	165.4	138.05	42.6	113.75	35.1	284.2	87.7	14.2972	5.51263	272.5	119.26	57.6029	25.21	34.8908	15.27	180.006	78.78	19.2867	7.99376
PI_576130	246	87.22	123.25	43.7	51.36	18.21	71.39	25.31	38.5689	13.0811	231.3	136.5	79.3029	46.8	19.9952	11.8	132.002	77.9	25.3921	9.97049
PI_576333	317.6	104.26	87.18	28.62	43.07	14.14	187.34	61.5	16.0708	7.6706	226.7	89.05	77.9512	30.62	26.5014	10.41	122.247	48.02	16.7466	7.28331
PI_576337	151	68.78	57.76	26.31	34.6	15.76	58.64	26.71	16.8147	6.34769	150	53.2	35.8083	12.7	59.7744	21.2	54.4173	19.3	17.1412	5.96542
PI_576339	347.6	119.59	99.49	34.23	49.91	17.17	198.2	68.19	13.7121	5.26362	249.3	127.25	83.9881	42.87	21.2174	10.83	144.094	73.55	12.7278	5.08701
PI_576340	519	175.43	124.91	42.22	69.58	23.52	324.51	109.69	13.2222	4.70315	330.8	131.76	92.8429	36.98	35.2492	14.04	202.708	80.74	25.4692	7.54906
PI_576345	711	187.22	286.61	75.47	128.89	33.94	295.5	77.81	23.0198	8.48962	274.9	121.3	87.2519	38.5	32.6345	14.4	155.014	68.4	18.6245	8.77137
PI_576347	200.3	76.01	62.11	23.57	21.29	8.08	116.9	44.36	8.86319	3.74727	180.5	101.3	73.768	41.4	27.6185	15.5	79.1135	44.4	11.0858	4.82579
PI_576348	145.8	49.9	53.15	18.19	22.5	7.7	70.15	24.01	18.6245	5.69447	134.8	71.12	67.3242	35.52	25.9479	13.69	41.528	21.91	18.747	6.79919
PI_576349	103	43.2	54.84	23	10.01	4.2	38.15	16	16.1796	5.36715	132.1	61.2	43.8175	20.3	33.025	15.3	55.2575	25.6	10.9542	4.55337
PI_576350	122	54.14	57.15	25.36	11.51	5.11	53.34	23.67	11.3579	5.86397	130.3	76.6	57.3252	33.7	22.2837	13.1	50.6911	29.8	12.1835	5.24177
PI_576352	260	126.64	56.69	27.61	36.79	17.92	166.52	81.11	11.3262	5.72238	209.1	111.2	40.0524	21.3	22.9408	12.2	146.107	77.7	13.009	6.67573
PI_576359	250.9	97.19	170.41	66.01	42.67	16.53	37.82	14.65	17.808	6.19425	270.7	133.3	109.052	53.7	31.8829	15.7	129.765	63.9	14.5013	6.76288
PI_576364	256.21	121.4	99.61	47.2	47.91	22.7	108.69	51.5	15.7986	7.52593	184.2	97.6	44.7289	23.7	25.4785	13.5	113.993	60.4	16.4654	6.85429
PI_576366	116	40.4	56.28	19.6	18.95	6.6	40.77	14.2	10.2466	5.10503	140.7	81.46	57.2922	33.17	22.5749	13.07	60.833	35.22	6.75398	3.49915
PI_576373	249	101.69	104.38	42.63	50.56	20.65	94.05	38.41	17.9622	7.04496	205	113.64	52.9457	29.35	19.0316	10.55	133.023	73.74	16.2159	7.69041
PI_576375	394	148.17	98.92	37.2	51.4	19.33	243.68	91.64	16.2794	5.39482	400.1	173.6	113.392	49.2	55.7743	24.2	230.933	100.2	21.0966	8.82527
PI_576376	370.6	136.94	115	42.7	57.98	21.32	197.62	72.91	10.0607	4.88225	165.7	61.88	54.9745	20.53	37.0067	13.82	73.7188	27.53	14.075	6.95864
PI_576380	533.86	185.83	170.87	59.6	81.46	28.34	281.53	97.89	15.218	4.62717	164.4	73.9	49.8317	22.4	28.9202	13	85.6482	38.5	16.1479	5.82637
PI_576381	374	127.5	83.89	28.6	61.01	20.8	229.09	78.1	9.18524	4.1963	176.2	107.6	67.1394	41	26.037	15.9	83.0236	50.7	18.1845	7.84873
PI_576385	334	130	112.28	43.7	47.79	18.6	173.94	67.7	20.7382	9.24574	215.9	132.7	70.4482	43.3	25.2182	15.5	120.234	73.9	16.6378	7.11143
PI_576386	487.2	150.75	250.8	77.24	93.93	29.52	142.47	44	25.0292	7.01525	425	173.27	263.212	107.31	38.9017	15.86	122.886	50.1	27.1611	9.02154
PI_576387	459.7	144.23	125.8	39.47	66.81	20.96	267.09	83.8	23.2829	11.296
PI_576390	255	104.92	74.81	30.78	32.15	13.23	148.04	60.91	14.465	6.43132	226	112.86	68.7251	34.32	20.165	10.07	137.11	68.47	13.5624	5.55053
PI_576391	398	138.42	171.6	59.68	81.6	28.38	144.8	50.36	25.5962	8.03341	160.8	83.4	54.7568	28.4	24.2935	12.6	81.7496	42.4	21.3642	6.61795
PI_576393	192	81.83	60.75	25.89	22.13	9.43	109.13	46.51	11.748	4.53836	149.4	78.9	69.3034	36.6	27.0776	14.3	53.019	28	13.5216	6.12761
PI_576394	386	144.2	95.3	35.6	46.04	17.2	244.66	91.4	8.708	3.17636	464.4	179.7	257.655	99.7	28.4274	11	178.317	69	48.9743	17.5102
PI_576396	284	107.3	109.84	41.5	39.7	15	134.46	50.8	11.8297	3.51924	210.1	99.7	57.9514	27.5	17.7015	8.4	134.447	63.8	14.583	4.31453
PI_576399	216	96.75	67.74	30.34	22.59	10.12	125.67	56.29	15.9982	7.10022	181.7	101.5	77.8714	43.5	29.0004	16.2	74.8282	41.8	17.3045	7.90145
PI_576401	590.8	181.67	287.71	88.47	129.14	39.71	173.95	53.49	16.3293	5.68367	302.7	147.31	69.7211	33.93	56.1796	27.34	176.799	86.04	21.1782	6.7599
PI_576418	263.8	113.09	80.01	34.3	43.64	18.71	140.15	60.08	16.4064	7.82696	255.1	129.9	64.806	33	25.9224	13.2	164.372	83.7	17.2002	7.87609
PI_576422	470.6	156.3	125.64	41.73	72.29	24.01	272.66	90.56	18.6199	7.05495	239.6	108.77	58.0001	26.33	27.6673	12.56	153.933	69.88	22.3167	9.00785
PI_576425	560	190.76	152.3	51.88	99.72	33.97	307.98	104.91	11.7616	5.37471	289.1	128.74	76.4182	34.03	55.9831	24.93	156.699	69.78	17.4089	6.89987
PI_576426	512.2	155.3	165.5	50.18	88.19	26.74	258.51	78.38	9.17163	3.71276	560.5	249.02	137.638	61.15	76.2804	33.89	346.582	153.98	16.8691	6.40434
PI_576428	568.4	202.89	123.18	43.97	100.1	35.73	345.12	123.19	17.8443	5.88714	361.2	166.09	103.821	47.74	33.5125	15.41	223.866	102.94	18.2979	6.35793
PI_576434	575.3	227.15	240.35	94.9	63.65	25.13	271.3	107.12	14.4787	5.74428	364.5	198.49	114.406	62.3	25.3235	13.79	224.771	122.4	15.785	5.40125
PI_576435	227	83.42	57.53	21.14	35.48	13.04	133.99	49.24	17.9985	8.71746	321.8	153.91	85.2432	40.77	29.188	13.96	207.369	99.18	8.31434	3.73773
PI_576437	321	121.08	142.53	53.76	42.44	16.01	136.03	51.31	26.5261	10.3226	355.1	156.79	148.073	65.38	32.0471	14.15	174.979	77.26	24.376	9.60602
PI_585291	324	117.84	76.77	27.92	55.46	20.17	191.78	69.75	18.316	6.95546	398.3	163.31	119.605	49.04	76.7772	31.48	201.918	82.79	18.8286	6.33719
PI_585295	404.1	147.5	103.56	37.8	67.12	24.5	233.42	85.2	12.5191	4.48823	333.6	138.4	91.8364	38.1	64.5988	26.8	177.165	73.5	13.8119	5.27473
PI_595699	419	159.06	77.89	29.57	68.81	26.12	272.3	103.37	13.1315	5.37993	164.5	109.9	38.4682	25.7	22.6019	15.1	103.43	69.1	12.7323	4.92161
PI_595702	247.8	97.45	80.35	31.6	30.54	12.01	136.91	53.84	23.419	9.0366	244.5	118	76.0436	36.7	18.8555	9.1	149.601	72.2	21.9811	9.00197
PI_595714	270	98.4	76.28	27.8	41.43	15.1	152.29	55.5	14.4514	6.10473	352.6	151.6	80.9398	34.8	61.8678	26.6	209.792	90.2	11.9703	5.87177
PI_595718	161	81.95	49.29	25.09	20.47	10.42	91.24	46.44	9.57079	4.65072	127.1	71.31	58.1227	32.61	25.6481	14.39	43.3291	24.31	8.67268	4.00941
PI_595720	194	83.86	69.22	29.92	31.62	13.67	93.16	40.27	9.30317	3.76245	187.4	91.48	78.6842	38.41	21.6325	10.56	87.0832	42.51	14.1339	6.12813
PI_595739	487.6	163.07	116.44	38.94	64.89	21.7	306.28	102.43	17.2637	7.61854	249.8	160.4	70.2368	45.1	22.4259	14.4	157.137	100.9	12.1154	5.60147
PI_595740	440.1	152.33	129.2	44.72	78.15	27.05	232.75	80.56	33.339	12.2697	292.2	183.27	73.9309	46.37	32.0468	20.1	186.222	116.8	21.5774	8.724
PI_595741	265.4	59.92	59.97	13.54	45.71	10.32	159.72	36.06	14.9731	6.71268	168.4	94.9	66.7212	37.6	23.0685	13	78.6103	44.3	12.3422	5.65968
PI_595743	160.96	77.17	71.82	34.43	54.88	26.31	34.27	16.43	19.2368	5.85965	313.8	122.4	64.8623	25.3	58.7093	22.9	190.228	74.2	18.756	6.96803
PI_595744	410	150	138.06	50.51	51.39	18.8	220.55	80.69	23.4961	9.00813	321.5	144.4	97.7413	43.9	35.8459	16.1	187.913	84.4	21.3234	5.67984
PI_595745	362.8	130.45	97.84	35.18	62.24	22.38	202.72	72.89	13.0952	6.35255	249.1	138.9	69.9417	39	23.8519	13.3	155.306	86.6	9.19885	4.9686
PI_597945	405	115.5	175.32	50	48.39	13.8	181.29	51.7	8.64093	3.99256	223.2	120.7	72.9699	39.46	21.1365	11.43	129.094	69.81	13.5624	5.90525
PI_597946	159	89.47	52.6	29.6	29.86	16.8	76.54	43.07	14.4787	6.91402	139.7	75.49	63.4007	34.26	28.2398	15.26	48.0595	25.97	10.4462	5.22866
PI_597949	305	105.54	116.55	40.33	60.98	21.1	127.47	44.11	19.2731	6.5368	222.3	116.07	63.279	33.04	28.0389	14.64	130.982	68.39	16.0163	5.69454
PI_597950	213	115.83	67.32	36.61	17.19	9.35	128.48	69.87	12.9546	7.01917	176.5	88.08	65.6264	32.75	26.451	13.2	84.4226	42.13	14.4106	7.37842
PI_597951	171	78.65	57.77	26.57	22.66	10.42	90.58	41.66	10.8907	4.35521	251.4	115.5	87.0649	40	21.9839	10.1	142.351	65.4	11.0314	4.55131
PI_597952	285.8	133.71	59.61	27.89	47.92	22.42	178.26	83.4	10.7002	5.87551	231.5	110.56	43.4691	20.76	37.8993	18.1	150.132	71.7	9.2442	4.63645
PI_597957	320	120.39	78.09	29.38	57.25	21.54	184.65	69.47	16.1116	6.09508	254.5	122.78	67.1177	32.38	28.4597	13.73	158.923	76.67	14.6737	6.27455
PI_597958	335.2	113.75	119.88	40.68	51.92	17.62	163.4	55.45	25.4692	9.96527	154.6	65.68	56.8687	24.16	21.8907	9.3	75.8406	32.22	17.4996	6.96322
PI_597960	238.1	93.4	87.39	34.28	36.63	14.37	114.08	44.75	19.6269	7.10777	178.2	119.8	49.6818	33.4	18.891	12.7	109.627	73.7	18.189	8.34211
PI_597961	236.8	103.01	60.64	26.38	38.69	16.83	137.47	59.8	10.0952	5.1759	160.3	84.44	44.4033	23.39	30.7919	16.22	85.1048	44.83	10.2648	4.65801
PI_597964	502	148.35	141.38	41.78	82.77	24.46	277.85	82.11	18.6699	5.49254	277.4	115.93	64.2712	26.86	62.357	26.06	150.772	63.01	15.0955	6.23732
PI_597965	397	169.9	111.93	47.9	57.01	24.4	228.06	97.6	14.4333	6.8216	221.5	128.8	63.9736	37.2	18.573	10.8	138.953	80.8	11.1584	5.94185
PI_597966	282	125.5	77.97	34.7	36.63	16.3	167.4	74.5	15.2498	7.25656	168	97.88	72.4487	42.21	30.5174	17.78	65.0339	37.89	10.7093	5.84741
PI_597967	407	150.45	136.26	50.37	79.78	29.49	190.96	70.59	10.1922	5.10011	467.5	239.25	112.571	57.61	62.0011	31.73	292.928	149.91	7.12139	5.10964
PI_597968	213	99.28	68.5	31.93	47.24	22.02	97.25	45.33	13.5397	6.84396	195.3	101.85	80.5169	41.99	27.3247	14.25	87.4584	45.61	14.8325	6.24025
PI_597971	574	192.19	143.99	48.21	101.34	33.93	328.68	110.05	14.0205	6.27908	190.4	89	45.5676	21.3	28.453	13.3	116.379	54.4	14.5739	7.05824
PI_597972	392	148.06	88.51	33.43	44.98	16.99	258.51	97.64	12.2016	5.04602	340.1	170	86.0253	43	40.2118	20.1	213.863	106.9	18.62	6.72438
PI_597973	194	75.38	70.23	27.29	54.54	21.19	69.23	26.9	16.7693	6.6015	267.6	131.15	55.2543	27.08	35.4828	17.39	176.863	86.68	20.8698	7.97507
PI_597976	353	134.62	179.91	68.61	34.53	13.17	138.56	52.84	26.0316	11.1851	248.5	103.35	145.277	60.42	24.2128	10.07	79.0103	32.86	23.0289	8.39476
PI_597980	230	115.18	64.52	32.31	30.19	15.12	135.29	67.75	19.0826	7.68759	147.7	84.55	65.0194	37.22	26.8323	15.36	55.8482	31.97	13.4626	6.42607
PI_597982	210.4	106.74	62.68	31.6	22.72	11.6	125	63.55	12.6235	6.81793	188.8	109	78.1182	45.1	25.1156	14.5	85.5662	49.4	12.4284	5.96806
PI_598070	124.2	40.65	69.05	22.6	22.09	7.23	33.06	10.82	21.0512	8.10172	211.1	75.88	110.78	39.82	28.0706	10.09	72.2492	25.97	18.095	6.47077
PI_601816	589.4	211.36	241.13	86.26	85.46	30.48	262.82	94.62	22.353	8.57814	376.5	193.1	134.339	68.9	29.0515	14.9	213.11	109.3	20.7292	9.31474
PI_607931	518.4	166.94	237.59	76.51	94.77	30.52	186.04	59.91	22.9971	7.29553	432.1	200.8	102.215	47.5	67.5694	31.4	262.316	121.9	19.6723	8.09328
PI_613536	763	373.6	356.99	174.8	106.61	52.2	299.4	146.6	12.4539	6.45011	459.4	248.35	237.182	128.22	83.9813	45.4	138.236	74.73	17.3136	6.73064
PI_629034	277	115.3	70.97	29.54	35.89	14.94	170.14	70.82	10.6957	3.66562	198.7	92.06	52.1679	24.17	22.1018	10.24	124.43	57.65	17.6765	6.57935
PI_629040	542.6	173.84	140.86	45.13	92.45	29.62	309.29	99.09	9.47554	3.25763	422.1	156.91	87.4544	32.51	61.1455	22.73	273.5	101.67	12.2515	4.96891
PI_629059	552.4	138.87	172.6	43.39	92.25	23.19	287.56	72.29	19.4863	7.67538	216.4	98.85	48.0743	21.96	23.862	10.9	144.464	65.99	19.6632	8.80487
PI_641824	601	168.7	342.22	96.06	61.49	17.26	197.29	55.38	34.8858	11.8649	245.2	142.3	95.4609	55.4	32.2223	18.7	117.517	68.2	21.0512	9.741
PI_641836	625.7	226.87	388.6	140.9	66.16	23.99	170.94	61.98	42.7876	11.4568	453.7	156.81	242.633	83.86	37.2658	12.88	173.801	60.07	45.8355	13.0895
PI_641849	375	145.3	183.76	71.2	48.26	18.7	142.98	55.4	27.905	10.2438	239.8	83.5	144.742	50.4	45.0881	15.7	49.9703	17.4	27.7689	9.32537
PI_641874	222	86.2	54.86	21.3	34.51	13.4	132.63	51.5	7.97415	3.28648	297.8	128.75	56.9926	24.64	30.0229	12.98	210.785	91.13	16.4699	6.33246
PI_642791	521.6	189.89	136.82	49.81	76.2	27.74	308.58	112.34	18.6199	6.70748	130.2								22.0219	8.99996
PI_642793	285.3	119.69	58.23	24.43	34.01	14.27	193.05	80.99	14.7644	5.81403	273.7	125.7	68.1528	31.3	26.5644	12.2	178.983	82.2	14.2292	5.34497
PI_642992	701.8	245.99	308.83	107.84	82.26	28.8	310.71	109.35	16.2976	5.27863
PI_642998	503.8	206.88	291.81	119.83	38.94	15.99	173.05	71.06	25.2877	9.12219	209.3	104.6	89.4427	44.7	35.2168	17.6	84.6404	42.3	30.3589	11.8071
PI_651492	488	230.22	245.02	115.59	68.95	32.53	174.03	82.1	49.9405	15.432	236.3	137.3	85.1919	49.5	25.2994	14.7	125.809	73.1	23.5187	11.5107
PI_651496	689	340.5	434.65	214.8	108.66	53.7	145.69	72	38.8867	11.7016	675.5	274.48	415.592	168.87	77.4236	31.46	182.484	74.15	29.1161	11.2332
PI_653616	489	198.53	135.77	55.12	67.39	27.36	285.84	116.05	15.3858	6.079	268.3	133.4	79.6453	39.6	20.7158	10.3	167.939	83.5	16.4835	7.07561
PI_653617	516	164.14	327.66	104.23	51.12	16.26	137.22	43.65	39.9569	12.9078	353.7	143.67	181.146	73.58	26.0222	10.57	146.532	59.52	29.3973	9.71405
PI_655970	458.4	135.79	266.55	78.96	88.85	26.32	103	30.51	34.7089	10.4888	366.2	167.2	122.87	56.1	31.5388	14.4	211.792	96.7	21.2735	9.03411
PI_655971	251	122.2	66.14	32.2	33.07	16.1	151.79	73.9	13.762	6.55896	267.3	134.8	56.1171	28.3	22.8038	11.5	188.379	95	13.0408	5.64139
PI_655972	531.2	188.31	229.31	81.29	81.33	28.83	220.56	78.19	28.3767	10.366	245	134.9	85.7228	47.2	20.7042	11.4	138.573	76.3	25.0065	10.5835
PI_655973	680	257.8	343.69	130.3	82.03	31.1	254.27	96.4	11.1702	4.2803	263.4	128.45	94.6353	46.15	27.4986	13.41	141.266	68.89	24.7253	9.94631
PI_655974	553	194.4	190.59	67	62.3	21.9	300.11	105.5	24.2536	9.59583	480	198.92	179.023	74.19	58.1058	24.08	242.872	100.65	21.1646	8.22383
PI_655975	466.5	156.45	158.9	53.29	86.74	29.09	220.86	74.07	12.8729	4.4819	257.3	135.25	48.3401	25.41	27.5468	14.48	181.413	95.36	12.9546	5.6032
PI_655976	409.4	141.44	130.48	45.08	77.4	26.74	201.52	69.62	13.6259	4.57154	253.6	127.8	50.0056	25.2	25.0028	12.6	178.592	90	15.4223	6.28101
PI_655977	379.3	134.4	82.83	29.35	71.57	25.36	224.9	79.69	13.5851	5.41555	249.4	126.6	55.3566	28.1	34.8687	17.7	159.175	80.8	12.2923	4.48844
PI_655978	457	141.65	101.79	31.55	74.62	23.13	280.59	86.97	20.6838	9.00238
PI_655979	314.4	124.64	70.11	27.79	43.72	17.34	200.58	79.51	10.9996	4.51071	162.6	69.6	43.9207	18.8	41.3509	17.7	77.3284	33.1	17.0913	7.44734
PI_655980	120	48.16	67.82	27.22	15.82	6.35	36.35	14.59	43.0187	12.5896	183.5	77.32	82.3044	34.68	36.4294	15.35	64.7661	27.29	27.279	10.3426
PI_655981	426	116.88	190.04	52.14	36.48	10.01	199.48	54.73	28.0365	12.5753	247.8	151	76.1452	46.4	27.4057	16.7	144.249	87.9	18.3115	8.91504
PI_655983	863.5	261.07	618.81	187.09	109.74	33.18	134.95	40.8	40.2022	11.9673	482.9	177.1	287.94	105.6	39.5373	14.5	155.422	57	51.3239	13.2503
PI_655984	319	119.79	84.84	31.86	45.8	17.2	188.35	70.73	15.5945	6.96921	303.2	157.99	87.0892	45.38	24.7565	12.9	191.354	99.71	20.4525	8.5116
PI_655985	490.6	144.69	148.51	43.8	96.84	28.56	245.25	72.33	20.9786	6.90692	212.3	100.65	51.5721	24.45	23.0967	10.95	137.631	65.25	21.8042	6.57167
PI_655986	213.6	63.89	73.82	22.08	60.21	18.01	79.57	23.8	19.8764	7.04781	269.8	129.06	63.2167	30.24	26.0894	12.48	180.494	86.34	17.935	7.0499
PI_655987	410.3	160.65	107.42	42.06	52.1	20.4	250.78	98.19	14.6692	5.52206	173.7	102.7	45.8182	27.09	17.2685	10.21	110.613	65.4	18.3932	8.61886
PI_655988	271.3	100.99	64.29	23.93	39.33	14.64	167.69	62.42	15.785	7.20507	260.5	121.6	68.1242	31.8	21.6369	10.1	170.739	79.7	17.9532	9.27132
PI_655989	355	169.4	100.38	47.9	62.66	29.9	191.96	91.6	20.4842	8.34143	284.1	137.05	72.3258	34.89	24.7512	11.94	187.023	90.22	20.8063	8.35216
PI_655990	220	103.82	66.14	31.21	25.6	12.08	128.27	60.53	13.0635	4.34469	232.8	123.4	51.5028	27.3	20.5634	10.9	160.734	85.2	15.9528	8.07274
PI_655991	558	185.94	220.75	73.56	102.27	34.08	234.98	78.3	20.897	7.11481	318.7	126.42	94.3848	37.44	32.3692	12.84	191.946	76.14	18.8649	7.26602
PI_655992	406	139.9	111.09	38.28	53.19	18.33	241.71	83.29	20.8108	7.79464	347.1	131.5	102.414	38.8	39.8571	15.1	204.829	77.6	21.2417	8.97323
PI_655993	355.8	117.79	111.64	36.96	73.37	24.29	170.79	56.54	19.704	6.90429	250.2	121.68	52.2278	25.4	28.6019	13.91	169.37	82.37	17.6901	6.29652
PI_655994	660	246.15	334.41	124.72	76.74	28.62	248.85	92.81	30.8533	8.90042	315.6	135.5	121.116	52	22.5928	9.7	171.891	73.8	22.412	9.29058
PI_655995	266	95.92	106.43	38.38	38.49	13.88	121.08	43.66	24.3488	7.82727
PI_655996	334.2	116.19	101.3	35.22	55.54	19.31	177.35	61.66	19.3185	5.94131	362.1	155.2	90.0584	38.6	64.8607	27.8	207.181	88.8	16.7965	8.06531
PI_655997	277	99.6	91.5	32.9	51.73	18.6	133.77	48.1	18.2662	7.96004	220.8	131.79	67.7529	40.44	23.0366	13.75	130.01	77.6	12.8865	4.8297
PI_655998	253.6	95.53	55.14	20.77	37.3	14.05	161.16	60.71	8.92215	3.82411	197.4	100.8	69.325	35.4	18.2125	9.3	109.862	56.1	14.27	6.4372
PI_655999	810	291.2	556.04	199.9	154.38	55.5	99.58	35.8	22.7295	8.43541	643.5	338.2	421.833	221.7	141.562	74.4	80.1045	42.1	16.5425	6.33426
PI_656000	317	127.6	79.03	31.81	47.8	19.24	190.18	76.55	10.8545	4.27033	230.4	119.89	65.4552	34.06	21.4661	11.17	143.479	74.66	18.1074	7.02592
PI_656001	447	142.4	105.79	33.7	60.27	19.2	280.94	89.5	22.4437	8.18802	311.1	156.12	85.4469	42.88	34.8124	17.47	190.841	95.77	18.1391	9.32161
PI_656002	519	154.88	162.49	48.49	109.28	32.61	247.24	73.78	18.5973	5.75942	157.9	66.67	50.3518	21.26	21.197	8.95	86.3512	36.46	20.0624	8.72057
PI_656003	333.9	111.17	150.15	49.99	43.67	14.54	140.08	46.64	27.2563	9.33345	320.1	133.18	95.756	39.84	30.7409	12.79	193.603	80.55	24.6028	7.89493
PI_656004	337.5	111.99	85.56	28.39	70.79	23.49	181.15	60.11	15.3768	5.88122	247.3	117.15	58.2627	27.6	30.8624	14.62	158.175	74.93	19.45	7.1824
PI_656005	290	135.7	71.59	33.5	37.18	17.4	181.22	84.8	12.0701	6.28142	188.1	95.3	75.2005	38.1	26.4485	13.4	86.451	43.8	11.0495	4.32944
PI_656006	494.4	160.35	205.31	66.59	95	30.81	194.09	62.95	24.2853	7.93334	233.5	113.38	54.3076	26.37	29.759	14.45	149.433	72.56	18.2026	7.7228
PI_656007	307.5	112.82	82.42	30.24	54.08	19.84	171	62.74	12.374	4.15644	151.8	77.3	43.0264	21.91	33.9144	17.27	74.8592	38.12	9.60254	4.234
PI_656008	673.76	195.34	248.63	72.2	111.3	32.24	313.82	90.9	23.0425	9.00871	638.7	285.1	185.494	82.8	64.5197	28.8	388.686	173.5	22.0491	7.64178
PI_656009	288.56	105.14	94.15	34.23	55.36	19.98	139.05	50.92	12.0519	5.00553	184.8	95.21	46.7774	24.1	18.5945	9.58	119.428	61.53	10.4644	4.11415
PI_656010	391	141.4	103.7	37.5	54.75	19.8	232.55	84.1	15.8712	6.75716	238.5	104	53.8918	23.5	31.1885	13.6	153.42	66.9	17.7173	7.49422
PI_656011	443	161.61	142.62	52.03	60.36	22.02	240.02	87.56	29.5969	12.4622	362.2	171.8	94.8719	45	40.6895	19.3	226.639	107.5	18.7152	7.58237
PI_656012	309.3	99.4	125.43	40.31	77.2	24.81	106.67	34.28	22.1307	6.77102	338.2	153.7	88.0156	40	34.1061	15.5	216.078	98.2	23.5187	8.20583
PI_656013	667.2	271.28	245.21	101.11	86.04	33.94	335.95	136.24	21.764	8.37042	601.2	336.6	182.003	101.9	90.5551	50.7	328.642	184	19.8855	10.5216
PI_656014	353.2	122.86	132.64	46.14	42.35	14.73	178.21	61.99	21.4867	7.56567	297.5	131.7	101.877	45.1	23.9446	10.6	171.678	76	19.4818	8.12614
PI_656015	544.2	163.08	237.8	71.26	61	18.28	245.4	73.54	24.7843	10.3778	302.7	152	97.1826	48.8	34.6512	17.4	170.866	85.8	23.1332	9.34292
PI_656016	402	147.31	94.53	34.64	51.58	18.9	255.89	93.77	17.8307	6.76847	432.2	166.08	122.701	47.15	37.2658	14.32	272.233	104.61	13.1542	5.43564
PI_656017	411	129.28	224.89	70.74	123.48	38.84	62.63	19.7	16.119	4.46822	382.9	150.7	121.959	48	63.7743	25.1	197.167	77.6	28.9891	7.82038
PI_656018	293	97.58	126.32	42.07	69.42	23.12	97.26	32.39	23.0833	8.42692	317	142.63	83.6562	37.64	31.8934	14.35	201.45	90.64	19.7993	8.43031
PI_656019	195.5	83.68	68.97	29.52	25.68	10.99	100.86	43.17	11.9476	4.58486	198.3	98.3	53.2566	26.4	19.5678	9.7	125.476	62.2	16.4336	6.55994
PI_656020	208.1	76.58	60.44	22.24	36.71	13.51	110.95	40.83	10.1967	5.3737	148	78.1	68.9782	36.4	28.2356	14.9	50.7862	26.8	18.5387	8.85358
PI_656021	259	102.43	64.17	25.38	30.82	12.19	164	64.86	14.1158	5.85428	230	118.81	55.5399	28.69	21.0816	10.89	153.379	79.23	17.3907	7.31723
PI_656022	341	132.75	88.78	34.56	36.42	14.18	215.8	84.01	17.5767	8.14689	376.9	171.01	96.9304	43.98	32.9272	14.94	247.042	112.09	15.0819	6.973
PI_656023	423.3	147.83	175.81	61.4	69.01	24.1	178.48	62.33	30.5313	12.1123	230.7	141.83	67.9429	41.77	24.9845	15.36	137.773	84.7	19.8673	9.19094
PI_656024	682.8	228.04	345.2	115.29	84.8	28.32	252.8	84.43	27.0159	7.81392	456.9	181.8	132.194	52.6	56.547	22.5	268.159	106.7	16.606	5.79104
PI_656025	545	232.01	96.05	40.89	70.94	30.2	378.01	160.92	12.569	5.15199	261.2	155.5	94.4015	56.2	20.6608	12.3	146.138	87	13.703	6.76979
PI_656026	610	162.9	167.38	44.7	122.82	32.8	319.79	85.4	24.6119	8.28384	327.5	149.6	84.9398	38.8	28.8971	13.2	213.663	97.6	24.8387	8.23129
PI_656027	633	189	257.55	76.9	107.17	32	268.27	80.1	19.1733	7.49062	592.4	255.1	213.877	92.1	79.6524	34.3	298.871	128.7	22.7114	9.14497
PI_656028	566.8	204.6	330.25	118.46	73.93	26.37	162.62	59.77	31.5791	11.7396	504.6	222.63	224.75	99.16	42.135	18.59	237.715	104.88	31.4203	13.679
PI_656029	324	116	101.95	36.5	61.45	22	160.6	57.5	16.5516	6.55212	442.5	179.76	130.121	52.86	72.5684	29.48	239.811	97.42	17.4134	7.02417
PI_656030	129	57.7	55	24.6	12.3	5.5	61.71	27.6	8.03311	3.63368	183.3	83.81	59.9044	27.39	29.6569	13.56	93.7387	42.86	10.5052	3.91324
PI_656031	407.72	161.53	114.88	45.56	51.66	20.45	241.18	95.52	17.4361	9.21113	356.6	175.78	84.1493	41.48	31.6473	15.6	240.803	118.7	16.4246	8.23777
PI_656032	413	168.64	192.66	78.67	76.73	31.33	143.61	58.64	35.7204	14.3869	143.1	77.41	49.0803	26.55	32.4984	17.58	61.5214	33.28	16.606	7.40943
PI_656033	330	119.29	164.1	59.32	80.11	28.96	85.79	31.01	21.7497	6.61253	254.8	125.5	49.5388	24.4	30.4542	15	174.807	86.1	19.8809	7.98008
PI_656034	441	122.6	125.9	35	69.42	19.3	245.68	68.3	23.5732	11.3413	222	142.07	59.1604	37.86	20.2671	12.97	142.573	91.24	18.248	7.75545
PI_656035	462	119.97	290.86	75.53	57.61	14.96	113.53	29.48	26.1768	12.5338	277.8	158.07	116.08	66.05	19.2968	10.98	142.424	81.04	23.8862	11.752
PI_656036	672.8	222.37	225.8	74.54	99.16	32.86	347.85	114.96	33.0396	9.09648	627.7	270.6	257.946	111.2	102.761	44.3	266.993	115.1	20.457	8.59233
PI_656037	818.3	281.92	351.85	121.22	99.33	34.22	367.12	126.48	29.2794	9.05206	427.5	184.4	119.858	51.7	38.0206	16.4	269.622	116.3	20.5114	6.37387
PI_656038	668	152.11	418.74	95.35	96.79	22.04	152.47	34.72	46.5797	12.6788	623.6	222.5	346.694	123.7	66.4239	23.7	210.483	75.1	35.7839	11.5319
PI_656039	593	228.1	168.61	65.56	80.78	31.45	343.61	131.09	20.6611	6.74632	280.2	141.1	79.0359	39.8	29.1916	14.7	171.973	86.6	20.4706	7.97503
PI_656040	406.5	127.18	154.63	48.38	110.17	34.47	141.69	44.33	19.2232	6.90992	392	156.02	80.3999	32	68.5912	27.3	243.009	96.72	10.1196	3.68115
PI_656041	256	88.35	63.54	21.93	46.94	16.2	145.52	50.22	17.3544	6.18723	258.2	128.6	62.2411	31	30.9198	15.4	165.039	82.2	11.5167	4.93291
PI_656042	488	160.92	156.48	51.6	99.13	32.69	232.39	76.63	14.8778	6.20614	241.5	147.53	64.0377	39.12	23.6704	14.46	153.792	93.95	14.0523	6.33834
PI_656043	849.36	272.81	419.69	134.87	125.64	40.36	304.03	97.58	24.2762	9.00842	578.4	193.3	226.513	75.7	90.6649	30.3	261.223	87.3	16.4382	6.06196
PI_656044	568	187.57	153.36	50.68	89.46	29.47	325.18	107.41	20.7518	7.37768	372.6	160.3	103.203	44.4	36.2605	15.6	233.136	100.3	17.6629	8.52624
PI_656046	584	214.2	169.17	62.05	83.48	30.62	331.34	121.53	16.919	6.46671	232	133.62	70.7355	40.74	20.4185	11.76	140.846	81.12	19.0146	9.48916
PI_656047	1018	395.47	657.44	255.4	117.74	45.74	242.82	94.33	24.3125	8.65334	964.5	389.47	468.444	189.16	111.341	44.96	384.715	155.35	25.1063	9.66173
PI_656048	447	149.55	118.66	39.7	96.18	32.18	232.15	77.67	18.4884	7.5845	134.2	78.2	47.5363	27.7	28.8307	16.8	57.833	33.7	17.5767	7.63375
PI_656049	398	141.1	181.37	64.3	63.47	22.5	153.16	54.3	34.0466	11.3994	288.1	156.31	94.3499	51.19	24.4584	13.27	169.292	91.85	24.9294	10.8023
PI_656050	524	209.63	238.47	95.4	77.61	31.05	207.92	83.18	32.4318	13.5025	200.6	106.16	83.8227	44.36	26.6812	14.12	90.0962	47.68	23.8862	10.9519
PI_656051	671	213.16	283.4	90.03	123.43	39.21	264.17	83.92	15.6716	5.60938	416.7	215.89	120.808	62.59	36.8852	19.11	259.007	134.19	22.4619	8.52363
PI_656052	229.4	93.27	73.29	29.8	28.85	11.73	127.26	51.74	8.8269	3.96789	148.6	86.71	62.7578	36.62	23.8212	13.9	62.0209	36.19	9.2941	4.89261
PI_656053	547.2	131.04	165.2	39.56	111.62	26.73	270.38	64.75	17.681	5.23458	266.2	113.7	59.4677	25.4	53.8487	23	152.884	65.3	16.3202	6.09339
PI_656055	446.4	146.38	121.95	39.99	76.7	25.15	247.75	81.24	16.2023	7.60472	207.4	92.3	48.5356	21.6	22.0208	9.8	136.844	60.9	14.6011	6.44431
PI_656056	361	111.8	88.15	27.3	33.26	10.3	239.59	74.2	24.4305	6.98385	314.8	142	91.3142	41.19	53.516	24.14	169.97	76.67	19.9218	8.60832
PI_656057	530.7	135.78	206.41	52.81	115.42	29.53	208.87	53.44	34.9946	11.0214	277	138.7	87.274	43.7	25.5631	12.8	164.163	82.2	20.0533	8.61306
PI_656058	402.4	118.84	131.89	38.95	72.53	21.42	197.98	58.47	15.2634	4.98266	247.7	107.18	58.7704	25.43	31.1301	13.47	157.8	68.28	13.6985	5.32124
PI_656059	197.64	87.66	97.22	43.12	53.77	23.85	46.65	20.69	20.7019	7.79378	363	171.44	102.565	48.44	53.9927	25.5	206.442	97.5	22.1716	9.26245
PI_656060	357	131.38	157.82	58.08	58.53	21.54	140.65	51.76	13.83	4.55474	294.2	118.3	80.3268	32.3	28.1019	11.3	185.771	74.7	18.1301	7.08292
PI_656061	475	147.85	150.64	46.89	77.75	24.2	246.61	76.76	15.844	5.36593	302.7	115.3	76.6595	29.2	55.3944	21.1	170.646	65	19.9535	5.5993
PI_656062	420	142.34	129.24	43.8	78.1	26.47	212.66	72.07	24.7888	8.90701	409.4	170.4	99.9474	41.6	65.8308	27.4	243.622	101.4	19.3366	7.5149
PI_656064	802	384.16	442.59	212	105.16	50.37	254.26	121.79	43.8215	15.7171
PI_656065	336.3	134.38	153.13	61.19	43.87	17.53	139.29	55.66	31.9556	12.7885	361.4	177.8	132.933	65.4	32.9285	16.2	195.538	96.2	26.5896	11.6137
PI_656066	1122	482.3	669.99	288	147.49	63.4	304.52	130.9	17.5449	5.66466
PI_656068	430.2	154.13	108.6	38.91	79.55	28.5	242.05	86.72	20.9287	8.21697	192.1	87.1	40.802	18.5	30.6566	13.9	120.641	54.7	15.6262	7.50451
PI_656069	263	86.77	119.36	39.38	76.02	25.08	67.62	22.31	14.5104	5.60891	214.7	98.99	44.0071	20.29	36.4376	16.8	134.255	61.9	20.33	7.68663
PI_656070	282	110.4	79.44	31.1	55.17	21.6	147.39	57.7	23.0289	8.30709	178.2	111.86	45.6572	28.66	20.8213	13.07	111.721	70.13	11.6891	6.28788
PI_656071	374.8	122.21	152.61	49.76	73.51	23.97	148.68	48.48	21.0376	7.80027	252	119.69	75.4379	35.83	36.0662	17.13	140.496	66.73	26.136	11.4654
PI_656072	509	157.22	181.95	56.2	114.09	35.24	212.96	65.78	23.5323	7.46049	577.1	257.4	235.638	105.1	75.1082	33.5	266.354	118.8	27.9231	8.42706
PI_656073	285.9	119.25	101.2	42.21	46.22	19.28	138.48	57.76	25.7459	10.4867	326.4	163.09	115.658	57.79	28.3991	14.19	182.343	91.11	17.3816	7.50234
PI_656074	316.2	143.31	153.06	69.37	28.99	13.14	134.15	60.8	28.3223	12.7168	306.8	166.2	132.171	71.6	23.2592	12.6	151.369	82	27.1429	13.6819
PI_656075	426	149.4	130.31	45.7	86.11	30.2	209.58	73.5	14.7644	5.99533	378	203.55	83.0839	44.74	62.7679	33.8	232.148	125.01	14.329	6.36568
PI_656076	501.2	125.36	115.9	28.99	85.4	21.36	299.9	75.01	18.8966	6.72986	146.1	69.35	42.5554	20.2	28.8829	13.71	74.6616	35.44	20.1848	8.90506
PI_656077	170	80.31	53.6	25.32	21.19	10.01	95.21	44.98	13.6667	5.99169	165.4	93.28	43.1409	24.33	30.4806	17.19	91.7786	51.76	17.0052	8.39776
PI_656078	258.1	69.67	137.77	37.19	70.39	19	49.94	13.48	15.0683	5.58145	251.3	104.3	75.4141	31.3	57.5846	23.9	118.301	49.1	12.2243	5.35829
PI_656079	355	132.61	184.37	68.87	68.45	25.57	102.18	38.17	18.2538	6.08461	227.3	117.2	66.5221	34.3	25.4064	13.1	135.372	69.8	13.3129	7.631
PI_656080	207	92.7	71.01	31.8	25.68	11.5	110.31	49.4	13.7348	4.98079	207.4	128.5	67.9497	42.1	28.8907	17.9	110.56	68.5	19.2595	10.1715
PI_656081	248.6	114.99	96.38	44.58	31.8	14.71	120.42	55.7	14.6465	6.72708	242.3	133.2	101.868	56	22.1926	12.2	118.239	65	13.8618	7.38897
PI_656082	806.8	238.14	370.91	109.48	139.62	41.21	296.27	87.45	17.4452	6.27248	457.1	176.74	129.444	50.05	78.4679	30.34	249.189	96.35	19.8038	6.08633
PI_656083	385	145.76	120.02	45.44	50.58	19.15	214.4	81.17	23.233	9.09963	393	196.33	101.868	50.89	37.4724	18.72	253.659	126.72	18.4158	7.97315
PI_656085	240	108.2	69.21	31.2	29.28	13.2	141.52	63.8	9.16709	4.32999	149.9	79	64.7037	34.1	32.4467	17.1	52.7496	27.8	9.88831	5.46557
PI_656086	667	178.3	194.86	52.09	110.24	29.47	361.89	96.74	22.7613	6.63113	390.8	156.27	94.1801	37.66	39.4126	15.76	257.207	102.85	24.1492	6.89216
PI_656087	211	102.15	68.7	33.26	22.39	10.84	119.91	58.05	10.3374	4.63709	183.6	112.15	42.1715	25.76	24.2126	14.79	117.216	71.6	14.4696	6.028
PI_656088	476	149.16	155.76	48.81	60.31	18.9	259.92	81.45	25.2605	8.56709	407.3	162.95	129.126	51.66	37.4931	15	240.681	96.29	26.3038	8.90561
PI_656089	408	167.95	153.7	63.27	58.86	24.23	195.44	80.45	20.2393	7.66044	295.5	142.93	130.104	62.93	24.3959	11.8	141	68.2	24.9521	9.77956
PI_656090	314	125.4	133.59	53.35	43.57	17.4	136.84	54.65	26.1042	10.6126	327.3	126.7	81.1146	31.4	58.6402	22.7	187.545	72.6	16.792	6.76182
PI_656091	297.9	92.73	141.55	44.06	104.47	32.52	51.88	16.15	16.1297	4.82683	158.8	57.4	47.308	17.1	33.7519	12.2	77.7401	28.1	18.6381	5.52432
PI_656092	525	159.52	138.33	42.03	102.22	31.06	284.45	86.43	22.1716	7.83321	207.8	84.1	88.21	35.7	38.0514	15.4	81.5386	33	24.9657	8.12591
PI_656093	254	122.4	72.01	34.7	26.56	12.8	155.43	74.9	15.3133	6.23233	197.2	78.17	83.8296	33.23	25.3532	10.05	88.0172	34.89	16.7602	6.99034
PI_656094	314.9	94.8	86.56	26.06	52.85	15.91	175.49	52.83	24.8523	10.1742	226.6	129	65.1695	37.1	25.2949	14.4	136.136	77.5	24.7707	10.8581
PI_656095	438	173.94	123.99	49.24	69.35	27.54	244.66	97.16	23.0697	9.97247	307.4	193.45	71.2208	44.82	23.6449	14.88	212.534	133.75	17.2546	6.98479
PI_656097	310.1	109.47	191.41	67.57	56.63	19.99	62.07	21.91	22.2986	6.56661	626.5	212	285.767	96.7	96.3392	32.6	244.394	82.7	28.9165	9.01773
PI_656098	244	129.56	88.63	47.06	34.28	18.2	121.1	64.3	19.9308	8.57572	191.2	112.5	52.0064	30.6	25.8332	15.2	113.36	66.7	17.9759	7.74586
PI_656099	812	237.61	412.48	120.7	92.82	27.16	306.71	89.75	31.2253	8.46543	586.8	202.05	224.497	77.3	83.9904	28.92	278.313	95.83	30.5358	10.2711
PI_656100	374	90.5	204.98	49.6	68.6	16.6	100.42	24.3	12.7595	4.0094	416.4	144.2	109.442	37.9	92.6938	32.1	214.264	74.2	16.7239	5.33344
PI_656101	235	117.28	59.27	29.58	40.46	20.19	135.27	67.51	12.9954	5.70135	218	118.7	87.8795	47.85	20.5879	11.21	109.533	59.64	20.4933	9.36317
PI_656102	263	104.84	78.67	31.36	30.15	12.02	154.18	61.46	22.4982	9.64842	282.7	135.1	97.0931	46.4	32.6434	15.6	152.964	73.1	25.4919	9.87514
PI_656103	341.3	139.69	89.74	36.73	39.48	16.16	212.08	86.8	18.2934	8.36038	191.9	127.5	48.4642	32.2	21.0714	14	122.364	81.3	16.5334	8.21301
PI_656104	156.1	71.07	52.82	24.05	16.36	7.45	86.91	39.57	16.293	7.29475	155.1	82.2	54.719	29	27.9255	14.8	72.4555	38.4	11.2219	4.68791
PI_656105	175	82.01	51.51	24.14	27.63	12.95	95.85	44.92	11.1584	4.93876	149.5	87.5	63.7297	37.3	30.4126	17.8	55.3577	32.4	15.1182	7.5851
PI_656106	337	124.25	102.93	37.95	57.99	21.38	176.08	64.92	23.4779	7.48306	365.1	164.3	101.997	45.9	40.221	18.1	222.882	100.3	19.3139	7.36871
PI_656107	499.8	127.41	273.65	69.76	124.94	31.85	101.21	25.8	22.3712	8.62974	391.7	192.75	99.5558	48.99	75.8608	37.33	216.283	106.43	16.6922	7.84345
PI_656108	264	105.12	69.09	27.51	36.62	14.58	158.29	63.03	8.2463	3.14188	175.2	85	48.8499	23.7	34.6278	16.8	91.7224	44.5	12.823	5.57961
PI_656109	130	69.43	45.29	24.19	10.09	5.39	74.61	39.85	8.49578	3.99732	149.1	74.29	60.491	30.14	30.3258	15.11	58.2833	29.04	8.46403	3.86458
PI_656110	144.8	57.7	52.78	21.03	19.35	7.71	72.68	28.96	14.1974	6.20292	220.2	115.2	75.1012	39.29	23.5874	12.34	121.511	63.57	11.4986	3.8801
PI_656111	402	100.3	132.26	33	70.54	17.6	199.2	49.7	25.1834	8.9954	258	113.5	64.5568	28.4	53.4185	23.5	140.025	61.6	24.2309	10.2048
PI_656112	358	161.8	98.9	44.7	56.42	25.5	202.67	91.6	10.1451	5.92145	205.4	127.93	47.7495	29.74	22.4137	13.96	135.237	84.23	10.2104	5.55824
PI_656113	118.35	57.59	54.48	26.51	29.45	14.33	34.42	16.75	23.9043	5.99837	189.5	76.21	47.6672	19.17	28.6948	11.54	113.138	45.5	18.062	5.75818
PI_656114	333.4	136.3	90.75	37.1	68.49	28	174.16	71.2	10.5247	3.18305	302.1	133.25	69.2166	30.53	32.8739	14.5	200.009	88.22	10.0607	3.89814
PI_656115	175.2	70.82	63.65	25.73	26.35	10.65	85.2	34.44	17.0959	7.47406	155.7	82.1	72.6347	38.3	29.9642	15.8	53.1011	28	14.8007	6.28627
PI_656116	112.3	53.45	46.01	21.9	11.37	5.41	54.92	26.14	13.4218	6.26198	129.5	65.96	63.0812	32.13	28.5073	14.52	37.9115	19.31	11.4759	5.36667
PI_656117	684.2	215.86	160.38	50.6	114.11	36	409.71	129.26	13.4672	5.20224	239.6	123.89	51.0182	26.38	30.286	15.66	158.296	81.85	14.964	7.59555
PI_656118	450	162.21	122.04	43.99	92.6	33.38	235.36	84.84	14.6556	6.1789	226.7	106.71	69.4695	32.7	33.2476	15.65	123.983	58.36	17.8761	6.84225
PI_656119	205	83.3	98.93	40.2	51.68	21	54.39	22.1	11.2111	4.07817	252.2	134.9	65.2467	34.9	22.9953	12.3	163.958	87.7	13.3946	5.87056
PI_656120	477	167.8	229.4	80.7	99.78	35.1	147.82	52	8.06487	2.97999	375.6	173.6	52.7917	24.4	37.8629	17.5	284.945	131.7	9.72501	4.6498
PI_656121	221.38	90.11	71.56	29.14	20.92	8.5	128.9	52.46	16.1705	6.74857	149.6	86.89	63.1009	36.65	24.2246	14.07	62.2745	36.17	17.7082	7.463
PI_659691	247	85.3	141.31	48.8	57.62	19.9	48.07	16.6	29.1705	10.6578	260.3	127.69	64.173	31.48	31.0264	15.22	165.101	80.99	20.1985	8.6914
PI_659692	118	46.51	67.77	26.71	9.01	3.55	41.23	16.25	25.2424	8.37586
PI_659693	199.8	100.2	68.1	34.15	23.35	11.71	108.35	54.34	11.174	5.11035	168.4	87.5	65.4354	34	31.7554	16.5	71.2091	37	6.04638	2.72975
PI_659694	346	117.2	95.06	32.2	55.21	18.7	195.73	66.3	16.6287	5.63181	362.8	171	90.3818	42.6	32.6732	15.4	239.745	113	13.3674	4.7152
PI_659695	503	151.4	152.73	45.97	71.4	21.49	278.88	83.94	26.0679	6.63802	430.6	167.66	131.163	51.07	67.8286	26.41	231.609	90.18	24.5938	8.58382
PI_659696	381	164.02	125.4	53.76	56.05	23.84	199.55	86.41	12.4647	5.81277	250.3	147	79.5171	46.7	20.7732	12.2	150.01	88.1	15.5945	8.14806
PI_659753	480.2	171.05	299.94	106.84	85.09	30.31	95.17	33.9	27.7961	9.19609	798.5	255.8	409.426	131.16	104.417	33.45	284.657	91.19	37.0131	10.6827
PI_48770											217.8	127.1	57.5773	33.6	25.1901	14.7	135.033	78.8	21.8767	9.40485
PI_533831											441.2	171.5	94.4142	36.7	89.269	34.7	257.517	100.1	12.1517	5.43301
PI_533833											223.5	102.56	61.5627	28.25	27.0004	12.39	134.937	61.92	14.7145	5.50818
PI_533877											203.1	126.5	65.9874	41.1	19.5875	12.2	117.525	73.2	10.0289	5.19585
PI_533878											327.1	159.1	76.0698	37	40.9132	19.9	210.117	102.2	7.56591	3.0858
PI_533882											534.9	193.06	132.409	47.79	85.6959	30.93	316.795	114.34	11.5258	4.19488
PI_534088											300.1	154.69	72.1489	37.19	32.9996	17.01	194.952	100.49	19.5362	7.73537
PI_576332											160.1	70	60.6093	26.5	39.1101	17.1	60.3806	26.4	17.3862	7.03436
PI_609456											249.8	145.7	104.961	61.22	20.0594	11.7	124.78	72.78	15.6807	7.40374
PI_655982											231.7	124.4	54.5724	29.3	26.2618	14.1	150.866	81	10.1831	3.61124
PI_656084											299.8	148.25	92.9633	45.97	31.8304	15.74	175.006	86.54	16.8782	7.32
PI_656096											268.6	127.5	59.6187	28.3	31.1787	14.8	177.803	84.4	7.76096	2.82591

## Sheet: Table S4
Table S4. Statistical analysis of phenotypic data for symmetrical distribution, positive and negative skewness. The phenotypic data were obtained for plant architectural and biomass yield traits from the Sorghum Association Panel across two growing seasons (2020Y and 2021Y). The plant architectural traits include Final green leaves (FGL), Largest leaf number from top (LLN_top), Largest leaf lengt…
Trait	Shapiro-Wilk’s method (p value)	Symmetrical distribution	Positive skew	Negative skew
PH_FL_Y20	< 2.2e-16		Y
PH_FL_Y21	< 2.2e-16		Y
PH_Pani_Y20	< 2.2e-16		Y
StV_Y20	< 2.2e-16		Y
StV_Y21	< 2.2e-16		Y
PaniN_Y20	< 2.2e-16		Y
PaniN_Y21	< 2.2e-16		Y
TillN_Y20	< 2.2e-16		Y
TillN_Y21	< 2.2e-16		Y
SP_FW_Y21	< 2.2e-16		Y
SPL_FW_Y21	< 2.2e-16		Y
SPL_DW_Y21	< 2.2e-16		Y
SPSt_FW_Y20	< 2.2e-16		Y
SPSt_FW_Y21	< 2.2e-16		Y
SPSt_DW_Y20	< 2.2e-16		Y
SPSt_DW_Y21	< 2.2e-16		Y
LLL_Y20	0.6162	Y
LLA_Y20	0.5991	Y
StD_Y20	0.3321	Y
LLL_Y21	0.2832	Y
LLW_Y21	0.2723	Y
LLA_Y21	0.1435	Y
PaniL_Y21	0.06974	Y
StD_Y21	0.01365		Y
PaniL_Y20	0.003689		Y
SPPani_DW_Y20	0.0006626		Y
LLW_Y20	0.0001141			Y
SPPani_FW_Y20	9.305e-05		Y
Flowering_Y21	6.494e-05		Y
PlantN_Y21	4.128e-05			Y
SPPani_FW_Y21	4.044e-05		Y
FGL_Y20	3.702e-05			Y
FGL_Y21	1.522e-05		Y
SPPani_DW_Y21	1.253e-05			Y
PlantN_Y20	5.435e-07		Y
SPL_FW_Y20	4.319e-07		Y
Flowering_Y20	2.728e-07			Y
SPL_DW_Y20	1.242e-08		Y
TPlot_DW_Y21	7.008e-09		Y
LLN_top_Y20	6.698e-09		Y
SP_FW_Y20	3.633e-09		Y
LLN_top_Y21	5.282e-11		Y
TPlot_DW_Y20	2.061e-11		Y
TPlot_FW_Y21	2.136e-14		Y
SP_DW_Y21	8.517e-15		Y
TPlot_FW_Y20	1.067e-15		Y
SP_DW_Y20	5.138e-16		Y
PH_Pani_Y21	3.034e-16		Y

## Sheet: Table S5
Table S5. Two-Way Analysis of Variance (ANOVA) of plant architectural and biomass yield traits from the Sorghum Association Panel across two growing seasons (2020Y and 2021Y). This analysis was modelled using R code: aov(Trait of interest ~ Growing season + Accession). The plant architectural traits include flowering, Final green leaves (FGL), Largest leaf number from the top (LLN_top), Largest l…
Trait	Source variation	Df (n-1)	Sum of Squares	F value	Pr (>F)
Flowering	Accession	402	42783	6.3227	2.32E-64 ***
	Growing season	1	33596	1995.92	5.13E-152 ***
FGL	Accession	402	2236.8	3.4081	1.50E-31 ***
	Growing season	1	267.596	163.902	6.50E-32 ***
LLN_top	Accession	402	789.931	2.3067	5.64E-16 ***
	Growing season	1	104.112	122.219	2.25E-25 ***
LLL	Accession	402	62562.7	4.961	2.64E-50 ***
	Growing season	1	2049.48	65.3315	4.26E-16 ***
LLW	Accession	402	1085.63	4.0811	8.02E-40 ***
	Growing season	1	209.047	315.91	1.88E-50 ***
LLA	Accession	402	6.61572e+06	4.1899	3.43E-41 ***
	Growing season	1	1.01265e+06	257.818	1.06E-44 ***
PH_FL	Accession	402	1.6138e+06	30.356	4.00E-175 ***
	Growing season	1	1418.9	10.7294	0.114
PH_Pani	Accession	402	1.78477e+06	30.3135	3.60E-175 ***
	Growing season	1	24449.4	166.936	2.37E-25 ***
StD	Accession	402	8083.11	4.4318	3.98E-44 ***
	Growing season	1	3363.46	741.328	1.27E-90 ***
StV	Accession	402	16776134	5.3096	5.00E-54 ***
	Growing season	1	3203196	407.552	5.72E-66 ***
PlantN	Accession	402	2848.64	1.36	9.96E-04 ***
	Growing season	1	1429.39	274.729	1.83E-47 ***
PaniN	Accession	402	28141.2	3.3428	2.38E-20 ***
	Growing season	1	1946.24	92.9365	1.61E-30 ***
PaniL	Accession	402	85899.7	7.0139	1.47E-70 ***
	Growing season	1	14088.4	462.439	1.88E-66 ***
TillN	Accession	402	767.509	2.4753	2.41E-18 ***
	Growing season	1	25.9705	33.6704	1.17E-08 ***
SP_FW	Accession	402	12434010	4.0304	3.58E-40 ***
	Growing season	1	1871022	243.805	3.09E-45 ***
SP_DW	Accession	402	1.63514e+06	4.4563	1.69E-44 ***
	Growing season	1	979.5	1.0731	0.086
SPSt_FW	Accession	402	3.85953e+06	4.771	2.58E-48 ***
	Growing season	1	448040	222.648	6.32E-44 ***
SPSt_DW	Accession	402	547030	6.141	6.08E-63 ***
	Growing season	1	9081.9	40.9858	2.22E-13 ***
SPL_FW	Accession	402	344407	2.6157	2.05E-20 ***
	Growing season	1	113691	347.112	9.09E-57 ***
SPL_DW	Accession	402	40606.1	2.7978	4.81E-23 ***
	Growing season	1	3575.89	99.047	2.90E-22 ***
SPPani_FW	Accession	402	2.98451e+06	2.588	3.28E-20 ***
	Growing season	1	121774	42.4488	1.01E-10 ***
SPPani_DW	Accession	402	423487	2.4665	3.73E-18 ***
	Growing season	1	15327.1	35.8855	5.94E-09 ***
TPlot_FW	Accession	402	30338.1	4.6438	5.68E-47 ***
	Growing season	1	46.691	2.873	0.0909
TPlot_DW	Accession	402	3143.35	3.6586	6.19E-35 ***
	Growing season	1	11.328	5.3003	0.19

## Sheet: Table S6
Table S6. List of significant SNPs identified from genome-wide association studies for plant architectural and biomass yield traits in the Sorghum Association Panel across two growing seasons. Pleiotropic loci are highlighted in red. Column B lists the trait name, column K presents the p-value obtained from the Bonferroni corrections (0.05/total number of SNPs), column L shows the false discovery…
S. No.	Trait	Year	SNP	Chromosome	Position	Reference allele	Alternative allele	Effect	Standard error	Bonferroni corrections (p-value)	q-value	PVE (SNP)
1	Flowering	2021	S01_26201094	1	26201094	A	G	1.83788	0.397193	2.62775e-07	0.0102598	6.04121
2	Flowering	2021	S02_6231392	2	6231392	G	A	-2.10619	0.327841	3.49569e-12	8.18912e-07	11.0275
3	Flowering	2020	S02_71011504	2	71011504	T	C	2.71181	0.465589	6.68366e-10	7.82864e-05	9.24562
4	Flowering	2020	S03_20492892	3	20492892	C	G	1.3174	0.334852	1.27065e-06	0.033074	4.44178
5	Flowering	2021	S04_9535493	4	9535493	G	A	-1.70454	0.381233	4.64931e-07	0.0155594	5.66332
6	Flowering	2021	S04_19840847	4	19840847	T	G	-1.81879	0.314925	5.83934e-10	6.83971e-05	9.10433
7	Flowering	2020	S04_38064121	4	38064121	C	T	-4.54154	0.877246	4.74833e-09	0.000370785	7.44904
8	Flowering	2020	S04_39191115	4	39191115	T	C	-2.1433	0.313966	5.92831e-14	1.38878e-08	12.2764
9	Flowering	2021	S04_57398274	4	57398274	G	A	-2.60985	0.511024	2.90446e-08	0.00226803	7.26362
10	Flowering	2020	S06_1951138	6	1951138	T	G	-1.44312	0.347823	2.3907e-06	0.0509137	4.91538
11	Flowering	2020	S06_9307569	6	9307569	C	G	-1.98995	0.407324	3.16008e-08	0.00185071	6.688
12	Flowering	2021	S06_26501314	6	26501314	T	C	2.59708	0.552608	8.40725e-08	0.00393901	6.22018
13	Flowering	2020	S06_40580184	6	40580184	T	C	3.47672	0.693841	5.06309e-08	0.00237218	7.01139
14	Flowering	2020	S06_43284280	6	43284280	T	C	2.51468	0.519302	7.9881e-08	0.0026733	6.57851
15	Flowering	2021	S07_780835	7	780835	T	C	1.13737	0.266562	1.55495e-06	0.0404742	5.18378
16	Flowering	2021	S07_8870015	7	8870015	C	G	1.96149	0.402815	4.65757e-08	0.00272774	6.64725
17	Flowering	2020	S08_62295868	8	62295868	A	C	-3.59155	0.828239	2.35868e-06	0.0552549	5.34504
18	Flowering	2020	S09_3236258	9	3236258	C	T	1.90147	0.395181	5.86919e-08	0.00229155	6.50054
19	Flowering	2021	S09_47600581	9	47600581	A	G	-2.6611	0.619372	5.65699e-07	0.0165653	5.25225
20	Flowering	2020	S10_36119751	10	36119751	G	A	-3.97988	1.00414	4.60389e-07	0.0134814	4.5049
21	FGL	2020	S01_80262096	1	80262096	C	T	1.004	0.155774	5.5668e-12	1.3041e-06	11.0911
22	FGL	2021	S02_64197465	2	64197465	A	G	-0.288499	0.0635664	2.87267e-07	0.0134592	5.82535
23	FGL	2021	S05_3137329	5	3137329	A	G	0.533113	0.121441	7.18081e-07	0.016822	5.47055
24	FGL	2021	S05_9500576	5	9500576	T	G	-0.271627	0.0604086	3.60702e-07	0.0120713	5.72409
25	FGL	2021	S05_36499043	5	36499043	C	T	-0.803634	0.170153	2.27672e-07	0.0133338	6.27817
26	FGL	2021	S05_46053585	5	46053585	A	T	-0.570975	0.104444	2.22788e-09	0.00052191	8.23569
27	FGL	2020	S05_47569504	5	47569504	G	A	1.09333	0.254809	8.82591e-07	0.0344597	5.2391
28	FGL	2021	S05_61666725	5	61666725	T	C	-0.344782	0.068684	3.06644e-08	0.00359177	7.03483
29	FGL	2020	S07_3517563	7	3517563	G	A	0.526214	0.102498	2.32848e-08	0.00272738	7.33447
30	FGL	2021	S07_15818755	7	15818755	G	A	-0.283515	0.0646416	2.19392e-07	0.0171318	5.46125
31	FGL	2020	S07_16028204	7	16028204	G	C	-0.383255	0.0885455	3.75671e-07	0.0220015	5.32632
32	FGL	2021	S08_3945528	8	3945528	C	T	-0.755792	0.171082	5.37438e-07	0.0157377	5.53624
33	FGL	2021	S08_19505016	8	19505016	A	C	0.843789	0.180403	3.49124e-07	0.0136311	6.16457
34	FGL	2020	S09_51752426	9	51752426	C	T	-0.344563	0.076861	4.76048e-07	0.0223041	5.69154
35	FGL	2021	S10_1986194	10	1986194	A	G	0.294136	0.0684007	7.50418e-07	0.0159814	5.26091
36	FGL	2020	S10_18278152	10	18278152	G	T	0.596492	0.122125	9.78442e-08	0.00764043	6.68506
37	FGL	2021	S10_48899046	10	48899046	G	A	-0.55424	0.125659	5.42213e-07	0.0141134	5.51957
38	LLN_top	2021	S01_57545826	1	57545826	A	G	0.260298	0.0513791	7.70317e-07	0.0451144	7.15611
39	LLN_top	2021	S01_57552937	1	57552937	G	C	0.258027	0.0502809	5.62463e-07	0.0658824	7.3287
40	LLN_top	2021	S01_57563841	1	57563841	T	G	0.276534	0.0516699	1.91142e-07	0.0447778	7.92027
41	LLN_top	2021	S01_65056981	1	65056981	G	A	0.232911	0.0458961	7.39541e-07	0.0577493	7.17849
42	LLN_top	2020	S03_41407539	3	41407539	C	T	0.708308	0.116302	1.06755e-10	1.25043e-05	10.0221
43	LLN_top	2020	S04_37287220	4	37287220	C	T	0.581888	0.128903	2.96015e-07	0.0173363	5.76651
44	LLN_top	2020	S06_14866967	6	14866967	G	A	0.729846	0.14129	3.95115e-09	0.000308536	7.41855
45	LLN_top	2020	S08_9353971	8	9353971	C	A	-0.243208	0.0585719	5.77904e-07	0.0270763	4.92277
46	LLN_top	2020	S10_23746947	10	23746947	C	T	0.497038	0.108869	7.47676e-07	0.0291921	5.89058
47	LLN_top	2020	S10_27438731	10	27438731	G	A	0.48539	0.0682319	5.2755e-14	1.23585e-08	13.1923
48	LLL	2021	S01_21486114	1	21486114	C	A	2.56597	0.427449	2.67826e-10	1.56854e-05	9.76486
49	LLL	2021	S01_37709805	1	37709805	A	G	2.09526	0.472044	6.86014e-07	0.0321415	5.58603
50	LLL	2021	S03_51710045	3	51710045	G	A	3.05622	0.535918	1.15312e-10	1.35067e-05	8.89733
51	LLL	2021	S03_60633978	3	60633978	G	T	-3.57074	0.576453	4.91329e-11	1.151e-05	10.3319
52	LLL	2020	S03_69874104	3	69874104	G	A	-2.92526	0.678061	1.32529e-06	0.0282242	5.2933
53	LLL	2020	S04_13622192	4	13622192	A	G	-1.66217	0.359352	1.15539e-07	0.0033833	6.03704
54	LLL	2020	S04_47568151	4	47568151	C	A	2.27824	0.412704	5.77413e-10	3.38166e-05	8.38393
55	LLL	2020	S05_3980129	5	3980129	C	T	2.90215	0.449855	2.65353e-12	3.10812e-07	11.1097
56	LLL	2020	S05_58581193	5	58581193	G	T	4.58632	0.922757	2.39828e-08	0.000802612	6.90608
57	LLL	2020	S05_70343006	5	70343006	C	T	2.40775	0.361438	8.06266e-13	1.88878e-07	11.7592
58	LLL	2020	S06_9288934	6	9288934	A	G	2.73468	0.815563	1.98428e-06	0.038737	3.26613
59	LLL	2020	S06_42747863	6	42747863	A	T	2.38711	0.370296	3.32573e-12	2.59698e-07	11.0951
60	LLL	2020	S07_4510507	7	4510507	C	T	-3.48003	0.688281	2.32157e-08	0.000906429	7.12963
61	LLL	2020	S07_15724980	7	15724980	G	T	-3.2612	0.721642	4.21695e-07	0.0109764	5.77854
62	LLL	2021	S07_51610518	7	51610518	G	A	-3.44138	0.789552	8.38459e-07	0.0327366	5.39713
63	LLL	2020	S07_63189109	7	63189109	C	T	4.91977	0.918735	8.14759e-09	0.000381736	7.92848
64	LLL	2020	S08_57438310	8	57438310	C	T	2.67089	0.637121	7.56651e-07	0.0177255	5.01291
65	LLL	2021	S09_54770630	9	54770630	T	G	-1.92626	0.325171	1.90065e-10	1.48418e-05	9.53342
66	LLW	2020	S01_28810384	1	28810384	G	A	-0.2762	0.0547206	2.56115e-08	0.000999961	7.10698
67	LLW	2021	S01_55831523	1	55831523	C	G	-0.445234	0.0695463	6.61994e-12	7.75383e-07	10.9591
68	LLW	2020	S01_63236291	1	63236291	A	T	0.338319	0.0580905	2.7958e-10	6.54948e-05	9.24429
69	LLW	2020	S01_76519882	1	76519882	C	T	-0.709369	0.139205	1.59186e-08	0.00124304	7.23399
70	LLW	2020	S02_10876139	2	10876139	G	T	-0.693672	0.153042	8.85148e-08	0.00230395	5.81092
71	LLW	2020	S02_33298642	2	33298642	G	C	-0.4633	0.130077	7.40214e-07	0.0173403	3.6698
72	LLW	2021	S02_52460188	2	52460188	G	A	0.601907	0.141613	1.55346e-06	0.0454885	5.14593
73	LLW	2020	S02_69123153	2	69123153	C	T	0.229311	0.0560222	2.36585e-06	0.0461856	4.79033
74	LLW	2020	S03_14888346	3	14888346	G	T	-0.422838	0.106198	1.16783e-06	0.0248706	4.54433
75	LLW	2020	S04_10713841	4	10713841	A	T	0.250931	0.0494576	1.62029e-08	0.000948928	7.17563
76	LLW	2020	S04_41002930	4	41002930	G	A	-0.714885	0.145214	2.74291e-08	0.000917939	6.78424
77	LLW	2021	S05_61965692	5	61965692	A	C	-0.842466	0.116832	1.09937e-13	2.57535e-08	13.5059
78	LLW	2021	S06_33047170	6	33047170	T	A	-0.511083	0.121905	1.77431e-06	0.0461828	5.01371
79	LLW	2020	S06_46372143	6	46372143	C	G	-0.2105	0.043215	1.80639e-08	0.000846335	6.65122
80	LLW	2020	S07_9546363	7	9546363	A	T	-0.496128	0.105462	7.91066e-08	0.00231645	6.23169
81	LLW	2020	S07_58344078	7	58344078	G	T	-0.228296	0.0429148	3.7053e-09	0.000434004	7.83276
82	LLW	2021	S09_1793493	9	1793493	A	C	0.524849	0.102689	2.33196e-08	0.00109256	7.27409
83	LLW	2021	S09_6047939	9	6047939	G	C	-0.30022	0.0495883	3.2701e-11	2.55348e-06	9.91577
84	LLW	2021	S09_41383119	9	41383119	A	C	-0.289205	0.0683799	1.0048e-06	0.0336259	5.09784
85	LLW	2021	S10_37725454	10	37725454	G	A	0.389669	0.0882803	4.5186e-08	0.00176419	5.52747
86	LLA	2021	S01_25548196	1	25548196	C	T	19.8077	4.67172	2.60795e-07	0.0122186	5.12194
87	LLA	2021	S02_53481526	2	53481526	G	A	-39.2619	9.64765	9.40653e-07	0.0275443	4.7378
88	LLA	2021	S03_4722073	3	4722073	C	G	17.6019	3.94106	5.46771e-07	0.0182978	5.65173
89	LLA	2021	S03_15463061	3	15463061	T	C	-68.0877	13.2119	2.0422e-08	0.002392	7.38648
90	LLA	2021	S03_60633978	3	60633978	G	T	-33.2001	7.48327	3.77303e-07	0.014731	5.58099
91	LLA	2020	S05_3003023	5	3003023	C	T	19.1665	3.38279	3.53327e-10	8.27714e-05	8.79266
92	LLA	2021	S05_61965692	5	61965692	A	C	-52.7789	9.3408	7.93296e-10	0.000185835	8.74877
93	LLA	2020	S08_57438310	8	57438310	C	T	33.9255	6.71099	1.01191e-08	0.00118526	7.12726
94	LLA	2021	S09_6048379	9	6048379	G	T	-19.1404	3.98797	7.83033e-08	0.00611436	6.47002
95	LLA	2021	S10_15260245	10	15260245	C	T	30.5894	7.03367	1.31892e-07	0.00772414	5.37455
96	SPL_FW	2020	S01_11705688	1	11705688	A	G	6.78743	1.53812	1.97095e-07	0.00659601	5.52466
97	SPL_FW	2021	S02_23497601	2	23497601	T	G	7.07312	1.24713	6.96666e-10	8.16016e-05	8.8086
98	SPL_FW	2021	S03_7959889	3	7959889	C	T	4.47817	1.00829	5.48489e-07	0.0256981	5.59235
99	SPL_FW	2020	S03_53379853	3	53379853	C	T	13.322	2.75368	1.02842e-07	0.00481842	6.56697
100	SPL_FW	2020	S04_6235481	4	6235481	C	T	6.95763	1.29258	2.64061e-09	0.000309298	8.00448
101	SPL_FW	2021	S04_51152508	4	51152508	C	T	8.18676	1.57302	5.16351e-09	0.000302405	7.52223
102	SPL_FW	2020	S04_58517971	4	58517971	T	C	-8.73145	1.80186	1.09785e-07	0.00428643	6.58711
103	SPL_FW	2021	S06_40622709	6	40622709	A	G	7.30975	1.20106	4.12292e-11	9.65847e-06	10.0098
104	SPL_FW	2020	S06_42227964	6	42227964	G	T	9.88212	1.66852	1.64316e-10	3.84932e-05	9.53007
105	SPL_FW	2021	S06_58127831	6	58127831	C	A	4.43113	1.04198	8.2237e-07	0.0275216	5.15108
106	SPL_FW	2021	S07_13598578	7	13598578	C	T	6.42226	1.60676	9.77182e-07	0.0286147	4.57802
107	SPL_FW	2021	S08_53156730	8	53156730	T	G	5.22661	0.94283	1.37735e-09	0.000107554	8.44877
108	SPL_FW	2020	S10_14599713	10	14599713	G	A	-12.9806	2.63975	8.8216e-09	0.000688858	6.76983
109	SPL_FW	2020	S10_22305839	10	22305839	A	C	14.8382	2.96616	3.18341e-08	0.00186439	6.98974
110	SPL_FW	2021	S10_33016427	10	33016427	G	A	5.58196	1.24509	6.90755e-07	0.0269697	5.69214
111	SPL_DW	2020	S02_41596844	2	41596844	T	G	2.55665	0.576695	5.00479e-07	0.0293109	5.57317
112	SPL_DW	2021	S02_57645140	2	57645140	T	C	3.328	0.766158	2.69001e-07	0.0210057	5.36227
113	SPL_DW	2020	S02_70404468	2	70404468	G	A	-2.82234	0.535232	7.88316e-09	0.000923366	7.70657
114	SPL_DW	2020	S03_15463061	3	15463061	T	C	-4.51444	0.901133	1.94341e-08	0.00151756	7.00855
115	SPL_DW	2020	S04_538539	4	538539	A	G	4.03917	0.898645	5.41299e-07	0.0253612	5.71984
116	SPL_DW	2020	S04_6235481	4	6235481	C	T	1.64409	0.381653	8.64723e-07	0.0337621	5.27857
117	SPL_DW	2021	S04_51152508	4	51152508	C	T	3.44359	0.620709	1.03755e-09	0.00012153	8.46076
118	SPL_DW	2021	S05_21775469	5	21775469	C	A	-2.8295	0.651076	8.79977e-07	0.0412292	5.36728
119	SPL_DW	2021	S05_29761809	5	29761809	C	T	3.6912	0.644329	8.37261e-10	0.000196139	8.97127
120	SPL_DW	2021	S07_62917432	7	62917432	C	T	-1.13737	0.256211	9.07584e-07	0.0354356	5.58721
121	SPL_DW	2020	S09_9718655	9	9718655	A	G	2.92879	0.462074	1.72244e-11	4.03505e-06	10.7657
122	SPL_DW	2020	S09_22022278	9	22022278	A	C	4.18856	0.9516	1.31128e-06	0.0438833	5.49815
123	SPL_DW	2021	S09_26517736	9	26517736	A	C	3.56493	0.805782	5.04579e-07	0.0295511	5.55159
124	PH_FL	2020	S01_49326792	1	49326792	T	C	16.9413	3.99677	5.4341e-07	0.0127299	5.11926
125	PH_FL	2021	S01_52551589	1	52551589	A	T	-7.59455	1.58428	1.69749e-08	0.000994138	6.45529
126	PH_FL	2021	S01_64173050	1	64173050	G	A	7.97268	1.8742	7.21711e-07	0.0169068	5.15409
127	PH_FL	2020	S02_48320641	2	48320641	C	T	-21.5427	3.85383	1.87188e-10	1.09627e-05	8.57866
128	PH_FL	2021	S03_23954368	3	23954368	C	A	14.4877	3.42045	5.22299e-07	0.0135949	5.11207
129	PH_FL	2021	S04_1013351	4	1013351	G	A	9.41021	1.67098	1.2753e-10	1.49376e-05	8.69565
130	PH_FL	2020	S04_20578520	4	20578520	G	A	20.4654	3.99413	9.75071e-09	0.000326315	7.30794
131	PH_FL	2021	S05_3980451	5	3980451	G	T	13.9495	2.74862	1.78917e-08	0.000838264	7.17939
132	PH_FL	2020	S05_11983378	5	11983378	C	A	16.5476	4.26745	2.21136e-06	0.0470938	4.32025
133	PH_FL	2021	S05_56164660	5	56164660	G	A	5.35636	1.15047	7.05987e-08	0.00236264	6.11161
134	PH_FL	2020	S06_37640451	6	37640451	G	A	17.2067	3.98299	5.35128e-07	0.0139288	5.307
135	PH_FL	2020	S06_42790178	6	42790178	T	C	7.41498	1.38224	2.74993e-09	0.000107366	7.95442
136	PH_FL	2021	S06_42790178	6	42790178	T	C	5.39674	1.17483	4.1973e-08	0.00163877	5.95915
137	PH_FL	2021	S06_45058099	6	45058099	T	C	12.5321	3.01085	1.92444e-06	0.0409837	4.94541
138	PH_FL	2021	S06_53620573	6	53620573	T	G	16.2501	2.96578	2.72081e-10	2.12459e-05	8.26997
139	PH_FL	2020	S06_56719937	6	56719937	T	C	-18.7372	3.36493	3.27291e-10	1.53343e-05	8.51822
140	PH_FL	2020	S07_52737620	7	52737620	A	G	24.0166	3.74338	1.80815e-12	1.41192e-07	11.001
141	PH_FL	2020	S07_59944757	7	59944757	T	C	9.8945	1.42065	1.54865e-13	1.81394e-08	12.7148
142	PH_FL	2021	S07_59944889	7	59944889	G	A	5.55829	1.23615	2.15747e-07	0.0063176	5.72399
143	PH_FL	2021	S09_57005346	9	57005346	G	A	15.5076	1.23712	6.9321e-32	1.62391e-26	32.0592
144	PH_FL	2020	S09_57005346	9	57005346	G	A	17.4995	1.46559	1.59129e-30	3.72777e-25	29.9786
145	PH_FL	2020	S10_41292160	10	41292160	A	C	20.4643	4.01418	1.94234e-08	0.000568765	7.23965
146	PH_Pani	2021	S02_16411358	2	16411358	T	C	8.42613	1.58163	6.41512e-09	0.000300565	7.85381
147	PH_Pani	2020	S02_48320641	2	48320641	C	T	-17.6214	3.99271	3.89345e-07	0.0114011	5.52605
148	PH_Pani	2020	S04_20578520	4	20578520	G	A	19.4035	4.05991	1.2432e-07	0.00485391	6.41901
149	PH_Pani	2021	S04_61833434	4	61833434	A	C	-10.7491	2.04437	1.13204e-08	0.000441993	7.6656
150	PH_Pani	2020	S05_11983378	5	11983378	C	A	23.5062	3.97581	1.93557e-10	2.26715e-05	9.49992
151	PH_Pani	2020	S05_60680279	5	60680279	C	G	9.79953	2.57306	8.70264e-08	0.00407739	4.17396
152	PH_Pani	2020	S06_3457714	6	3457714	G	A	13.9476	3.26974	1.31133e-07	0.00438848	5.18108
153	PH_Pani	2020	S06_37640451	6	37640451	G	A	21.462	4.26356	5.09013e-08	0.00298106	7.07132
154	PH_Pani	2021	S06_38764477	6	38764477	G	A	-15.5685	3.60764	7.40085e-07	0.0216718	5.29625
155	PH_Pani	2021	S06_42790178	6	42790178	T	C	8.76931	1.3865	1.76375e-11	1.37727e-06	10.7245
156	PH_Pani	2020	S06_42790178	6	42790178	T	C	6.977	1.4921	3.27769e-08	0.00255946	6.16138
157	PH_Pani	2021	S08_58246585	8	58246585	A	G	14.172	2.59261	6.75716e-10	3.95738e-05	8.23427
158	PH_Pani	2021	S09_19032721	9	19032721	C	T	12.3973	2.52236	5.47172e-08	0.00183118	6.76364
159	PH_Pani	2021	S09_57005346	9	57005346	G	A	21.2284	1.45958	1.4383e-40	3.3694e-35	38.8467
160	PH_Pani	2020	S09_57005346	9	57005346	G	A	18.5831	1.50019	2.29484e-31	5.37593e-26	31.5438
161	PH_Pani	2021	S10_18255972	10	18255972	G	A	42.0386	5.09695	4.89712e-17	5.73607e-12	16.963
162	PH_Pani	2020	S10_32374854	10	32374854	C	T	10.068	2.37882	1.17489e-06	0.0305812	5.10465
163	SP_DW	2020	S01_53151810	1	53151810	G	A	10.0832	2.13283	2.22e-07	0.01	6.28971
164	SP_DW	2020	S04_20578555	4	20578555	A	G	25.2704	5.74487	6.8e-07	0.03	5.49148
165	SP_DW	2021	S06_45174800	6	45174800	G	A	11.802	2.49734	2.12593e-07	0.0166009	6.28523
166	SP_DW	2020	S06_48856570	6	48856570	C	G	-8.97209	1.85784	4.98e-09	0	6.54529
167	SP_DW	2020	S08_10495734	8	10495734	C	A	50.5917	10.0804	3.56e-08	0	7.03227
168	SP_DW	2021	S08_34285325	8	34285325	T	C	-19.1237	4.7082	4.06113e-07	0.0237843	4.72052
169	SP_DW	2021	S09_2686359	9	2686359	G	A	-11.348	2.40915	2.02243e-07	0.023689	6.24675
170	SP_DW	2021	S09_56542041	9	56542041	G	A	18.564	3.17992	6.40181e-10	0.000149971	9.28433
171	SP_DW	2020	S09_57005346	9	57005346	G	A	9.73094	1.95295	1.06e-08	0	6.93832
172	SP_DW	2020	S10_51052694	10	51052694	C	T	13.7301	3.13984	5.22e-07	0.02	5.43045
173	SP_FW	2021	S01_8704393	1	8704393	G	T	31.591	8.47575	3.12e-07	0.01	4.00476
174	SP_FW	2021	S03_40422205	3	40422205	G	A	56.2114	12.4075	2.22e-07	0.009	5.80581
175	SP_FW	2021	S04_43060603	4	43060603	T	C	75.705	12.364	4.86e-11	0	10.1194
176	SP_FW	2020	S06_48856570	6	48856570	C	G	-36.6743	5.58525	1.59662e-12	3.74028e-07	11.4635
177	SP_FW	2021	S09_979338	9	979338	G	C	72.9037	14.4719	6.63e-09	0.001	7.08123
178	SP_FW	2021	S09_58458241	9	58458241	C	G	27.2794	5.66917	1.04e-07	0.006	6.5012
179	SP_FW	2021	S10_1887712	10	1887712	C	A	-23.242	4.59004	4.02e-08	0.003	7.14917
180	SP_FW	2021	S10_7979565	10	7979565	C	T	-23.6245	5.50242	1.83e-07	0.009	5.24534
181	StD	2021	S01_5238883	1	5238883	A	G	-1.16638	0.222339	1.06291e-08	0.001245	7.63343
182	StD	2020	S01_52400320	1	52400320	A	C	1.49168	0.346557	7.87389e-07	0.0307426	5.27043
183	StD	2020	S03_60633619	3	60633619	A	C	-0.961591	0.175445	6.02366e-09	0.000705558	8.27454
184	StD	2021	S05_60551613	5	60551613	C	A	-0.885432	0.187011	2.57741e-07	0.0120758	6.30724
185	StD	2020	S06_6839306	6	6839306	A	G	-1.03004	0.178967	6.10641e-11	1.4305e-05	9.04752
186	StD	2021	S07_3522065	7	3522065	G	A	0.793474	0.157734	2.91544e-08	0.0022766	7.06255
187	StD	2020	S07_60064545	7	60064545	C	T	-0.747517	0.166177	2.56095e-07	0.0119987	5.72845
188	StD	2021	S08_30748256	8	30748256	G	A	1.22276	0.238311	3.77699e-08	0.00221202	7.32668
189	StD	2020	S08_40664971	8	40664971	C	T	0.676723	0.169209	6.8995e-09	0.000538764	4.58304
190	StD	2020	S09_3266406	9	3266406	G	A	0.658835	0.133339	1.77025e-08	0.00103676	6.83073
191	StD	2021	S09_56843188	9	56843188	C	T	-1.11946	0.165631	6.70179e-13	1.56998e-07	12.0631
192	StV	2020	S01_3143281	1	3143281	T	C	43.2997	8.95282	3.83406e-08	0.00299393	6.56332
193	StV	2021	S01_80190887	1	80190887	C	T	-20.2017	4.80597	1.63192e-06	0.0347544	5.03869
194	StV	2021	S03_48096155	3	48096155	T	A	-26.2915	5.40224	9.89727e-08	0.00331223	6.64043
195	StV	2020	S04_2583552	4	2583552	A	G	87.5145	17.413	6.39449e-08	0.00299599	7.05045
196	StV	2021	S04_22922499	4	22922499	T	C	66.5402	11.7432	1.30502e-09	0.000101906	8.79381
197	StV	2021	S04_27911251	4	27911251	G	A	14.248	3.78152	2.22806e-06	0.0434961	4.08882
198	StV	2020	S05_39912486	5	39912486	G	A	73.1701	15.9677	4.3576e-08	0.00255206	5.9317
199	StV	2021	S06_30152700	6	30152700	C	T	-61.1215	11.8963	2.11021e-08	0.000823905	7.34497
200	StV	2020	S06_42805948	6	42805948	T	C	41.1698	6.48872	7.83991e-12	9.18301e-07	10.7853
201	StV	2021	S06_58161388	6	58161388	G	A	15.838	3.46392	2.7707e-07	0.0072119	5.90712
202	StV	2021	S06_58411897	6	58411897	T	G	-31.8519	7.77711	1.16776e-06	0.0273562	4.79563
203	StV	2021	S07_32152737	7	32152737	T	C	53.7656	8.02656	6.40773e-12	7.50547e-07	11.8743
204	StV	2021	S07_61234352	7	61234352	C	T	36.859	6.9183	3.05943e-09	0.000179178	7.85449
205	StV	2020	S08_40664971	8	40664971	C	T	28.8598	8.43446	6.70331e-07	0.0261723	3.39642
206	StV	2021	S08_55049786	8	55049786	T	C	31.4907	6.24436	8.80972e-09	0.000412758	7.09548
207	StV	2021	S09_57005346	9	57005346	G	A	38.62	4.11124	1.93882e-20	4.54194e-15	20.9482
208	StV	2020	S09_57005346	9	57005346	G	A	64.5161	7.04059	3.75583e-20	8.79852e-15	20.1379
209	StV	2021	S10_18255972	10	18255972	G	A	65.8082	14.3268	2.34506e-07	0.006867	5.95854
210	StV	2020	S10_41292160	10	41292160	A	C	80.2602	18.7439	1.71615e-06	0.0574329	5.21864
211	SPSt_FW	2021	S02_4477084	2	4477084	G	A	16.6104	2.54732	1.15494e-11	2.70559e-06	11.3229
212	SPSt_FW	2020	S02_33697971	2	33697971	T	C	47.7155	10.0146	2.0745e-07	0.0121494	6.3822
213	SPSt_FW	2021	S03_2676368	3	2676368	A	C	21.8919	4.26964	1.99573e-08	0.00155842	7.31713
214	SPSt_FW	2021	S04_52257792	4	52257792	C	T	15.894	3.34954	1.31031e-07	0.00613914	6.33336
215	SPSt_FW	2021	S05_70939681	5	70939681	A	G	14.8105	2.95637	6.82422e-09	0.000799331	7.00842
216	SPSt_FW	2020	S06_42316857	6	42316857	C	T	16.4688	3.10987	6.0326e-09	0.00047107	7.76746
217	SPSt_FW	2021	S06_51334145	6	51334145	C	G	-7.18127	1.54679	3.52466e-07	0.0137616	6.07931
218	SPSt_FW	2020	S09_26767381	9	26767381	G	A	37.2255	8.84515	5.41813e-07	0.0253852	5.05032
219	SPSt_FW	2020	S09_57005346	9	57005346	G	A	20.3739	3.1965	6.31675e-12	1.47977e-06	10.8733
220	SPSt_FW	2021	S09_58458241	9	58458241	C	G	9.48031	2.23461	1.53154e-06	0.0512546	5.12787
221	SPSt_FW	2021	S10_18255972	10	18255972	G	A	30.5045	6.19297	3.7216e-08	0.00217959	6.79116
222	SPSt_FW	2020	S10_24770938	10	24770938	G	A	37.9707	6.69379	8.84057e-10	0.00010355	8.81149
223	SPSt_FW	2020	S10_32372096	10	32372096	T	A	-31.457	7.58651	5.98247e-07	0.0233578	4.90958
224	SPSt_DW	2021	S01_16537728	1	16537728	G	A	6.17884	1.31203	1.51547e-07	0.00887542	6.2442
225	SPSt_DW	2020	S01_24560715	1	24560715	A	G	16.8073	3.90049	1.13e-06	0.038	5.2814
226	SPSt_DW	2021	S02_4477084	2	4477084	G	A	4.76686	1.1172	1.0791e-06	0.0421319	5.18376
227	SPSt_DW	2020	S02_33697971	2	33697971	T	C	15.1577	3.43614	5.69e-07	0.022	5.52099
228	SPSt_DW	2020	S02_75628738	2	75628738	G	A	9.77868	2.02721	8.98e-08	0.007	6.53107
229	SPSt_DW	2020	S03_13389981	3	13389981	C	T	9.83689	2.16703	4.96e-08	0.006	5.82729
230	SPSt_DW	2020	S04_8931892	4	8931892	T	C	6.61256	1.58219	2.1e-07	0.01	4.98399
231	SPSt_DW	2020	S05_11984729	5	11984729	C	T	9.85064	2.14767	1.09e-07	0.006	5.94218
232	SPSt_DW	2021	S06_44623133	6	44623133	A	G	8.2006	1.64851	6.98237e-09	0.000545234	6.91724
233	SPSt_DW	2021	S06_60840408	6	60840408	G	T	5.94373	1.3651	1.17473e-06	0.0393134	5.38643
234	SPSt_DW	2021	S07_6270463	7	6270463	C	T	6.70972	1.48074	3.47345e-07	0.0162739	5.80795
235	SPSt_DW	2021	S07_63736723	7	63736723	A	C	8.75422	1.51038	3.68829e-10	4.32013e-05	9.16384
236	SPSt_DW	2021	S09_56542041	9	56542041	G	A	7.13056	1.12728	2.22873e-11	5.22106e-06	10.7266
237	SPSt_DW	2020	S09_57005346	9	57005346	G	A	7.10201	1.0415	1.07e-13	0	12.2527
238	PlantN	2021	S02_4412461	2	4412461	A	G	0.64453	0.131964	6.25634e-08	0.00488541	6.68475
239	PlantN	2021	S08_56617080	8	56617080	G	A	-0.711529	0.13825	6.24654e-09	0.000731663	7.36833
240	PlantN	2021	S09_36517700	9	36517700	A	G	0.931535	0.189023	3.98397e-10	9.33294e-05	6.79758
241	PlantN	2021	S10_50508696	10	50508696	C	T	-0.591048	0.122889	1.04927e-07	0.00614513	6.4954
242	PaniN	2021	S01_24777538	1	24777538	A	G	1.3794	0.319169	6.02702e-07	0.0352977	5.31124
243	PaniN	2020	S01_74032555	1	74032555	A	C	-2.69874	0.417897	5.41603e-12	6.34383e-07	11.13
244	PaniN	2021	S01_76923626	1	76923626	G	A	2.90423	0.685362	1.36894e-06	0.0458131	5.11644
245	PaniN	2021	S02_72662765	2	72662765	T	C	-1.00564	0.24849	1.39429e-06	0.0408288	4.6878
246	PaniN	2020	S02_75893499	2	75893499	A	G	2.8056	0.422883	7.85881e-13	1.84101e-07	11.6749
247	PaniN	2021	S03_65157675	3	65157675	G	T	3.54971	0.876781	9.54786e-07	0.0372785	4.69128
248	PaniN	2020	S04_3741160	4	3741160	C	G	0.803114	0.166767	6.73305e-08	0.00262882	6.51106
249	PaniN	2020	S04_16661455	4	16661455	C	T	1.63683	0.31068	2.04904e-09	0.000120003	7.6942
250	PaniN	2020	S04_41002930	4	41002930	G	A	3.51615	0.592103	3.66708e-10	2.86351e-05	9.57591
251	PaniN	2020	S04_65798467	4	65798467	A	T	1.4673	0.318161	3.47071e-07	0.011615	6.00358
252	PaniN	2021	S06_59255525	6	59255525	G	T	3.84606	0.873923	2.797e-07	0.0655233	5.49654
253	PaniN	2020	S08_15624153	8	15624153	C	T	1.87302	0.436643	1.54884e-06	0.045354	5.23635
254	PaniN	2021	S08_34546389	8	34546389	A	C	4.69455	1.05347	8.07462e-07	0.0378317	5.62786
255	PaniN	2020	S09_7166784	9	7166784	C	A	-1.05035	0.210697	2.79439e-08	0.00130923	6.94467
256	PaniN	2021	S09_19570441	9	19570441	G	A	-1.35487	0.425865	5.21696e-07	0.040738	2.94986
257	PaniN	2021	S10_59844555	10	59844555	G	A	2.08997	0.476394	3.68374e-07	0.0431482	5.4639
258	PaniL	2021	S01_3329897	1	3329897	A	T	-3.63256	0.900253	1.11e-06	0.0435	4.66145
259	PaniL	2021	S02_59812464	2	59812464	G	A	-2.76001	0.560417	6.52e-08	0.00509	6.78922
260	PaniL	2021	S03_22745585	3	22745585	G	A	6.47684	1.40542	2.22e-07	0.013	5.99539
261	PaniL	2021	S03_57762567	3	57762567	T	C	-2.4269	0.420612	7.25e-10	8.49e-05	9.08894
262	PaniL	2020	S04_44341632	4	44341632	A	C	3.17758	0.791514	9.89346e-07	0.0386278	4.61641
263	PaniL	2020	S05_61738411	5	61738411	A	G	2.88902	0.708477	8.61398e-07	0.0403587	4.75603
264	PaniL	2020	S06_45004187	6	45004187	A	T	2.44319	0.496692	6.37403e-08	0.00497733	6.77384
265	PaniL	2020	S06_59151128	6	59151128	C	T	-2.6759	0.430739	3.85499e-11	4.51541e-06	10.3859
266	PaniL	2020	S07_10779791	7	10779791	G	A	4.89207	1.02545	9.51304e-08	0.00557138	6.39739
267	PaniL	2021	S07_59452509	7	59452509	T	C	-3.14306	0.445662	1.19e-13	2.78e-08	12.9954
268	PaniL	2020	S07_59524576	7	59524576	A	G	-2.59681	0.415666	1.65725e-11	3.88233e-06	10.4909
269	PaniL	2021	S07_61456355	7	61456355	C	T	-1.82127	0.427423	8.97e-07	0.042	5.1705
270	SPPani_FW	2021	S01_13351970	1	13351970	G	T	-12.8977	3.13438	1.31927e-06	0.0515095	4.83876
271	SPPani_FW	2020	S01_80437942	1	80437942	C	T	36.7387	5.87068	2.23952e-11	5.24637e-06	10.5229
272	SPPani_FW	2021	S04_12038622	4	12038622	G	A	-14.7523	2.65335	1.52968e-09	0.000358349	8.49445
273	SPPani_FW	2020	S08_5755744	8	5755744	C	T	-19.4175	4.41677	3.08876e-07	0.0241194	5.48569
274	SPPani_FW	2020	S09_56482255	9	56482255	G	A	32.9796	6.56498	1.95458e-09	0.000228943	7.04456
275	SPPani_FW	2021	S10_1887712	10	1887712	C	A	-11.948	2.77674	1.15121e-06	0.0539373	5.26714
276	SPPani_FW	2020	S10_47113474	10	47113474	A	G	38.6525	8.75446	3.44263e-07	0.020162	5.53025
277	SPPani_FW	2021	S10_47242889	10	47242889	G	A	16.0245	3.16097	4.8971e-09	0.000573604	7.16471
278	SPPani_DW	2020	S01_31289112	1	31289112	C	T	-5.81098	1.06285	2.82e-09	0.000220206	8.23715
279	SPPani_DW	2020	S02_13546901	2	13546901	A	C	-9.5611	2.24403	6.7e-07	0.0261593	5.16966
280	SPPani_DW	2020	S02_64463037	2	64463037	C	T	5.56733	1.13404	6e-08	0.00351393	6.74912
281	SPPani_DW	2021	S03_3474070	3	3474070	C	T	-6.17794	1.367	1.14624e-07	0.0053704	5.77897
282	SPPani_DW	2021	S04_49529918	4	49529918	G	T	10.7029	2.46319	9.73577e-07	0.028509	5.36554
283	SPPani_DW	2021	S04_56506036	4	56506036	C	G	6.5848	1.1915	3.73572e-09	0.000437568	8.40118
284	SPPani_DW	2021	S04_64842627	4	64842627	T	C	5.27314	1.21307	4.75326e-07	0.0159072	5.36974
285	SPPani_DW	2020	S04_66171078	4	66171078	T	C	6.66812	1.22429	9.93e-10	0.000116311	8.17962
286	SPPani_DW	2020	S06_48853118	6	48853118	A	G	-4.23868	0.966863	9.17e-08	0.00429637	5.45656
287	SPPani_DW	2021	S06_51858612	6	51858612	A	T	4.05778	0.978321	2.06667e-06	0.0537935	4.9124
288	SPPani_DW	2021	S07_44556905	7	44556905	T	C	10.6886	2.29307	3.32527e-07	0.0129831	6.1251
289	SPPani_DW	2021	S07_56308551	7	56308551	C	T	7.10959	1.41412	5.27518e-08	0.00308943	7.055
290	SPPani_DW	2021	S08_53008834	8	53008834	T	C	-7.10861	1.2653	8.12514e-10	0.000190341	8.65781
291	SPPani_DW	2021	S08_55151169	8	55151169	C	T	-6.8915	1.32169	1.39621e-08	0.00109026	7.54809
292	SPPani_DW	2020	S10_60486819	10	60486819	G	A	10.3448	1.95987	7.58e-10	0.000177571	7.72068
293	TillN	2020	S01_49505944	1	49505944	C	T	0.621747	0.127879	4.84807e-08	0.00567859	6.62824
294	TillN	2021	S02_16386977	2	16386977	A	G	0.529286	0.097462	3.08999e-09	0.000361934	8.13601
295	TillN	2020	S02_40887868	2	40887868	C	T	0.46169	0.104993	6.87815e-07	0.0268548	5.48814
296	TillN	2020	S02_76642217	2	76642217	A	G	0.313016	0.0661374	7.82576e-08	0.00611093	6.30263
297	TillN	2020	S04_50687070	4	50687070	G	A	0.522672	0.106269	1.41021e-08	0.00330358	6.77249
298	TillN	2021	S05_15271748	5	15271748	C	A	-0.179893	0.042291	1.66126e-06	0.0486461	5.15357
299	TillN	2021	S05_50831770	5	50831770	A	G	-0.159622	0.0353214	1.69874e-07	0.00994876	5.77849
300	TillN	2021	S05_60068376	5	60068376	A	C	0.502706	0.105988	2.52035e-07	0.0118085	6.32822
301	TillN	2021	S06_37411314	6	37411314	C	G	0.301556	0.0858927	1.16984e-06	0.03915	3.5694
302	TillN	2020	S06_53273900	6	53273900	C	A	0.485844	0.106449	1.39145e-07	0.00651928	5.88727
303	TillN	2020	S08_23096199	8	23096199	A	G	0.404354	0.0977101	9.09682e-07	0.0304434	4.89126
304	TillN	2021	S09_21628827	9	21628827	C	T	-0.364413	0.0812611	2.59222e-07	0.010121	5.69525
305	TillN	2021	S10_562834	10	562834	G	A	0.55769	0.0914059	1.85285e-11	4.34052e-06	10.0547
306	TillN	2021	S10_51689386	10	51689386	G	A	0.305933	0.0643522	9.70772e-08	0.0075805	6.35567
307	TillN	2020	S10_59899661	10	59899661	G	A	0.319746	0.0760538	1.34435e-07	0.00787327	5.04038
308	TPlot_FW	2020	S02_70820203	2	70820203	G	T	-1410.76	291.18	5.02674e-08	0.00588787	6.58499
309	TPlot_FW	2020	S07_59146937	7	59146937	C	T	1761.61	312.84	8.90431e-10	0.000208594	8.69417
310	TPlot_FW	2020	S09_43982064	9	43982064	C	T	2353.73	519.308	9.49326e-08	0.00741303	5.81062
311	TPlot_FW	2020	S09_56848978	9	56848978	A	G	1746.23	361.438	1.01323e-07	0.00593403	6.55041
312	TPlot_DW	2020	S01_53038072	1	53038072	C	T	-610.302	138.713	5.97391e-07	0.0233243	5.49379
313	TPlot_DW	2020	S02_70082247	2	70082247	T	C	526.886	125.274	1.73833e-06	0.0407225	5.04416
314	TPlot_DW	2020	S03_6835456	3	6835456	C	G	543.873	129.047	1.02969e-06	0.0301523	5.06394
315	TPlot_DW	2020	S05_52707860	5	52707860	G	T	747.441	164.141	3.32191e-07	0.0155639	5.86191
316	TPlot_DW	2020	S06_30488539	6	30488539	G	A	-1085.54	217.57	1.01931e-06	0.0341122	6.95571
317	TPlot_DW	2020	S06_36711969	6	36711969	T	C	713.586	242.415	7.46364e-08	0.0174845	2.53613
318	TPlot_DW	2020	S07_16343632	7	16343632	G	A	918.798	206.615	1.00278e-07	0.0117457	5.60556
319	TPlot_DW	2020	S07_59146937	7	59146937	C	T	498.147	111.324	2.11472e-07	0.012385	5.67195
320	TPlot_DW	2020	S09_56113408	9	56113408	C	G	810.86	193.183	1.19609e-06	0.031133	5.02481
321	TPlot_DW	2020	S10_32320578	10	32320578	G	A	591.352	129.265	1.14481e-07	0.00893952	5.91308

## Sheet: Table S7
Table S7. List of genes in the vicinity of significant SNPs. These SNPs were identified from genome-wide association studies in the Sorghum Association Panel. These genes were identified within 75 kb upstream and downstream of the SNPs (150 kb in total). SNPs without associated genes within the 150 kb region are marked in orange.
S. No.	SNP	Chromosome	Transcript	Annotation
1	S01_11705688	1	Sobic.001G145900.1	ETHYLENE-REGULATED NUCLEAR PROTEIN ERT2-LIKE PROTEIN-RELATED
2	S01_11705688	1	Sobic.001G146100.1	Expressed protein
3	S01_11705688	1	Sobic.001G145550.1	None available
4	S01_11705688	1	Sobic.001G146301.1	None available
5	S01_11705688	1	Sobic.001G146450.1	None available
6	S01_11705688	1	Sobic.001G146200.1	OsSAUR16 - Auxin-responsive SAUR gene family member
7	S01_11705688	1	Sobic.001G146400.1	OsSAUR16 - Auxin-responsive SAUR gene family member
8	S01_11705688	1	Sobic.001G145700.1	thaumatin
9	S01_11705688	1	Sobic.001G145600.1	thaumatin family domain containing protein
10	S01_11705688	1	Sobic.001G145400.1	THREONINE--TRNA LIGASE 1
11	S01_11705688	1	Sobic.001G145500.1	trafficking protein particle complex subunit 1
12	S01_11705688	1	Sobic.001G146000.1	tubulin/FtsZ domain containing protein
13	S01_13351970	1	Sobic.001G162700.1	endonuclease/exonuclease/phosphatase family domain containing protein
14	S01_13351970	1	Sobic.001G161800.1	F-box/LRR domain containing protein
15	S01_13351970	1	Sobic.001G162300.3	KH domain containing protein
16	S01_13351970	1	Sobic.001G162500.2	LIM domain-containing protein
17	S01_13351970	1	Sobic.001G162400.1	MATE efflux family protein
18	S01_13351970	1	Sobic.001G162233.1	None available
19	S01_13351970	1	Sobic.001G162266.1	None available
20	S01_13351970	1	Sobic.001G162600.1	None available
21	S01_13351970	1	Sobic.001G161601.1	OsIAA11 - Auxin-responsive Aux/IAA gene family member
22	S01_13351970	1	Sobic.001G161500.1	OsIAA12 - Auxin-responsive Aux/IAA gene family member
23	S01_13351970	1	Sobic.001G162000.1	prefoldin subunit
24	S01_13351970	1	Sobic.001G162800.1	PROTEIN FOLDING REGULATOR // SUBFAMILY NOT NAMED
25	S01_13351970	1	Sobic.001G161700.1	vesicle-fusing ATPase
26	S01_13351970	1	Sobic.001G162100.1	WRKY94
27	S01_13351970	1	Sobic.001G162200.1	Zeta toxin (Zeta_toxin)
28	S01_13351970	1	Sobic.001G162900.1	zinc finger protein-related
29	S01_13351970	1	Sobic.001G161900.1	zinc finger, C3HC4 type domain containing protein
30	S01_16537728	1	Sobic.001G187800.1	aldose 1-epimerase
31	S01_16537728	1	Sobic.001G187400.1	cytochrome P450
32	S01_16537728	1	Sobic.001G187500.1	cytochrome P450
33	S01_16537728	1	Sobic.001G187600.1	cytochrome P450
34	S01_16537728	1	Sobic.001G187700.1	Expressed protein
35	S01_16537728	1	Sobic.001G187900.1	LRR and NB-ARC domains-containing disease resistance protein
36	S01_16537728	1	Sobic.001G188100.1	RNA-binding protein
37	S01_16537728	1	Sobic.001G188000.1	SAM-dependent methyltransferase
38	S01_21486114	1	Sobic.001G224300.1	CESA7 - cellulose synthase
39	S01_21486114	1	Sobic.001G224400.1	eukaryotic translation initiation factor
40	S01_21486114	1	Sobic.001G223400.1	Glucosyltransferase
41	S01_21486114	1	Sobic.001G223550.1	Leucine-rich repeat receptor protein kinase EXS precursor
42	S01_21486114	1	Sobic.001G223700.1	None available
43	S01_21486114	1	Sobic.001G223900.1	None available
44	S01_21486114	1	Sobic.001G224500.1	None available
45	S01_21486114	1	Sobic.001G224700.1	None available
46	S01_21486114	1	Sobic.001G224800.1	None available
47	S01_21486114	1	Sobic.001G224900.1	None available
48	S01_21486114	1	Sobic.001G225000.1	None available
49	S01_21486114	1	Sobic.001G225100.1	None available
50	S01_21486114	1	Sobic.001G225200.1	None available
51	S01_21486114	1	Sobic.001G225300.1	None available
52	S01_21486114	1	Sobic.001G225400.1	None available
53	S01_21486114	1	Sobic.001G225500.1	None available
54	S01_21486114	1	Sobic.001G224600.1	Pex2/Pex12 amino terminal region family protein
55	S01_21486114	1	Sobic.001G224000.1	Protein kinase domain (Pkinase)
56	S01_21486114	1	Sobic.001G224200.1	TRNA SELENOCYSTEINE 1-ASSOCIATED PROTEIN 1
57	S01_24560715	1	Sobic.001G239300.1	AT hook motif domain containing protein
58	S01_24560715	1	Sobic.001G239700.1	CYSTEINE-TYPE PEPTIDASE
59	S01_24560715	1	Sobic.001G238700.1	Expressed protein
60	S01_24560715	1	Sobic.001G239000.1	Expressed protein
61	S01_24560715	1	Sobic.001G238900.1	F-box family protein
62	S01_24560715	1	Sobic.001G239500.2	GLYCOSYLTRANSFERASE
63	S01_24560715	1	Sobic.001G239200.1	hsp20/alpha crystallin family protein
64	S01_24560715	1	Sobic.001G239400.1	HSP20-like chaperones superfamily protein
65	S01_24560715	1	Sobic.001G239100.1	SKP1-like protein 1B
66	S01_24560715	1	Sobic.001G238500.1	UDP-glucoronosyl and UDP-glucosyl transferase domain containing protein
67	S01_24560715	1	Sobic.001G239601.1	Universal stress protein domain containing protein
68	S01_24560715	1	Sobic.001G238800.1	ZINC FINGER FYVE DOMAIN CONTAINING PROTEIN
69	S01_24560715	1	Sobic.001G238600.1	zinc finger, C3HC4 type domain containing protein
70	S01_24777538	1	Sobic.001G240900.1	DUF623 domain containing protein
71	S01_24777538	1	Sobic.001G240400.1	ENT domain containing protein
72	S01_24777538	1	Sobic.001G240500.1	flavoprotein wrbA
73	S01_24777538	1	Sobic.001G241300.1	HAUS augmin-like complex subunit 5 (HAUS5)
74	S01_24777538	1	Sobic.001G241000.1	late embryogenesis abundant protein D-34
75	S01_24777538	1	Sobic.001G241150.1	leucine-rich repeat transmembrane protein kinase
76	S01_24777538	1	Sobic.001G240700.1	None available
77	S01_24777538	1	Sobic.001G240850.1	None available
78	S01_24777538	1	Sobic.001G241401.1	None available
79	S01_24777538	1	Sobic.001G241200.1	protein kinase domain containing protein
80	S01_24777538	1	Sobic.001G240300.1	sodium/calcium exchanger protein
81	S01_24777538	1	Sobic.001G240600.1	TATA-binding protein
82	S01_24777538	1	Sobic.001G241100.2	transposon protein, putative, CACTA, En/Spm sub-class
83	S01_24777538	1	Sobic.001G240800.2	tyrosine protein kinase domain containing protein
84	S01_25548196	1	Sobic.001G244600.1	CENTROMERE PROTEIN-RELATED
85	S01_25548196	1	Sobic.001G245300.1	DUF581 domain containing protein
86	S01_25548196	1	Sobic.001G244900.1	INOSITOL 5-PHOSPHATASE
87	S01_25548196	1	Sobic.001G244650.1	None available
88	S01_25548196	1	Sobic.001G244800.1	None available
89	S01_25548196	1	Sobic.001G245100.1	None available
90	S01_25548196	1	Sobic.001G245000.1	PPR repeat domain containing protein
91	S01_25548196	1	Sobic.001G244400.2	Protein of unknown function (DUF4005)
92	S01_25548196	1	Sobic.001G244500.2	sulfate transporter
93	S01_25548196	1	Sobic.001G244700.1	TP53 regulating kinase and related kinases
94	S01_25548196	1	Sobic.001G245200.1	zinc finger family protein
95	S01_26201094	1	Sobic.001G247300.1	calcium-transporting ATPase, plasma membrane-type
96	S01_26201094	1	Sobic.001G247500.1	GLYCEROL-3-PHOSPHATE DEHYDROGENASE [NAD(+)] 2
97	S01_26201094	1	Sobic.001G247200.2	None available
98	S01_26201094	1	Sobic.001G247400.1	Plant-specific domain TIGR01615 family protein
99	S01_28810384	1	No genes in defined region	No genes in defined region
100	S01_31289112	1	Sobic.001G259800.1	None available
101	S01_31289112	1	Sobic.001G259500.1	prenylated rab acceptor
102	S01_31289112	1	Sobic.001G259600.1	ZIM domain containing protein
103	S01_31289112	1	Sobic.001G259700.1	ZIM domain containing protein
104	S01_3143281	1	Sobic.001G042200.1	ATP/GTP/Ca++ binding protein
105	S01_3143281	1	Sobic.001G041500.1	basic helix-loop-helix
106	S01_3143281	1	Sobic.001G041700.3	BRCA1 C Terminus domain containing protein
107	S01_3143281	1	Sobic.001G041600.1	clathrin adaptor complex small chain domain containing protein
108	S01_3143281	1	Sobic.001G042500.1	Expressed protein
109	S01_3143281	1	Sobic.001G042800.1	hydrolase, NUDIX family, domain containing protein
110	S01_3143281	1	Sobic.001G042901.1	IPP transferase
111	S01_3143281	1	Sobic.001G041800.1	magnesium-chelatase subunit chlD
112	S01_3143281	1	Sobic.001G041450.1	None available
113	S01_3143281	1	Sobic.001G042301.1	None available
114	S01_3143281	1	Sobic.001G042400.1	None available
115	S01_3143281	1	Sobic.001G042000.1	oxidoreductase, short chain dehydrogenase/reductase family protein
116	S01_3143281	1	Sobic.001G041400.1	PAPA-1-like conserved region family protein
117	S01_3143281	1	Sobic.001G041900.1	phospholipase, patatin family
118	S01_3143281	1	Sobic.001G042100.1	Protein of unknown function (DUF1668) (DUF1668)
119	S01_3143281	1	Sobic.001G042600.1	Putative gypsy type transposon (Transposase_28)
120	S01_3143281	1	Sobic.001G042700.1	Putative gypsy type transposon (Transposase_28)
121	S01_3329897	1	Sobic.001G044300.7	CAMP-RESPONSE ELEMENT BINDING PROTEIN-RELATED
122	S01_3329897	1	Sobic.001G046000.1	CHAPERONIN-LIKE RBCX PROTEIN
123	S01_3329897	1	Sobic.001G044000.1	DNA-binding storekeeper protein-related
124	S01_3329897	1	Sobic.001G043400.1	Expressed protein
125	S01_3329897	1	Sobic.001G044100.1	Geraniol 8-hydroxylase / G10H
126	S01_3329897	1	Sobic.001G044900.1	N-dimethylguanosine tRNA methyltransferase
127	S01_3329897	1	Sobic.001G045500.1	No apical meristem (NAM) protein (NAM)
128	S01_3329897	1	Sobic.001G044700.1	NUCLEOPORIN-RELATED
129	S01_3329897	1	Sobic.001G043900.1	Origin recognition complex subunit 2 (ORC2)
130	S01_3329897	1	Sobic.001G045100.1	peroxidase precursor
131	S01_3329897	1	Sobic.001G045400.1	polygalacturonase
132	S01_3329897	1	Sobic.001G045800.1	polygalacturonase
133	S01_3329897	1	Sobic.001G045900.1	polygalacturonase
134	S01_3329897	1	Sobic.001G043800.1	PROTEIN PHOSPHATASE 2C
135	S01_3329897	1	Sobic.001G044800.1	raffinose synthase or seed imbibition protein
136	S01_3329897	1	Sobic.001G045600.1	remorin
137	S01_3329897	1	Sobic.001G046100.1	ribosomal protein
138	S01_3329897	1	Sobic.001G043500.2	RNA recognition motif containing protein
139	S01_3329897	1	Sobic.001G044200.2	rRNA N-glycosylase / rRNA N-glycosidase
140	S01_3329897	1	Sobic.001G045000.1	SERINE/THREONINE-PROTEIN KINASE
141	S01_3329897	1	Sobic.001G044500.2	Sugar transporter/spinster transmembrane protein
142	S01_3329897	1	Sobic.001G044600.2	ubiquitin carboxyl-terminal hydrolase, family 1
143	S01_3329897	1	Sobic.001G045300.1	ubiquitin family protein
144	S01_3329897	1	Sobic.001G043700.3	Ubiquitinyl hydrolase 1 / Ubiquitin thiolesteras
145	S01_3329897	1	Sobic.001G044400.1	UDP-glucoronosyl and UDP-glucosyl transferase domain containing protein
146	S01_3329897	1	Sobic.001G045700.1	X-BOX TRANSCRIPTION FACTOR-RELATED
147	S01_3329897	1	Sobic.001G043601.1	zinc finger, C3HC4 type domain containing protein
148	S01_37709805	1	Sobic.001G261525.1	Putative gypsy type transposon (Transposase_28)
149	S01_49326792	1	No genes in defined region	No genes in defined region
150	S01_49505944	1	Sobic.001G264550.1	None available
151	S01_49505944	1	Sobic.001G264600.1	None available
152	S01_49505944	1	Sobic.001G264700.1	peptidyl-prolyl cis-trans isomerase
153	S01_5238883	1	Sobic.001G068600.2	Achilleol B synthase
154	S01_5238883	1	Sobic.001G070000.2	actin-depolymerizing factor
155	S01_5238883	1	Sobic.001G069900.1	CBS domain containing membrane protein
156	S01_5238883	1	Sobic.001G068800.1	Expressed protein
157	S01_5238883	1	Sobic.001G069700.2	fatty acid hydroxylase
158	S01_5238883	1	Sobic.001G069500.1	GTP-binding protein
159	S01_5238883	1	Sobic.001G068901.1	LOB DOMAIN-CONTAINING PROTEIN 27
160	S01_5238883	1	Sobic.001G068500.1	lysine-rich arabinogalactan protein 19 precursor
161	S01_5238883	1	Sobic.001G068000.1	None available
162	S01_5238883	1	Sobic.001G068066.1	None available
163	S01_5238883	1	Sobic.001G068132.1	None available
164	S01_5238883	1	Sobic.001G068200.1	None available
165	S01_5238883	1	Sobic.001G068400.1	None available
166	S01_5238883	1	Sobic.001G069100.1	None available
167	S01_5238883	1	Sobic.001G068301.1	phytochrome-interacting factor 4
168	S01_5238883	1	Sobic.001G069300.2	PPR repeat (PPR)
169	S01_5238883	1	Sobic.001G069600.2	Protein N-terminal methyltransferase
170	S01_5238883	1	Sobic.001G069200.1	Putative uncharacterized protein OSJNBa0091J19.23
171	S01_5238883	1	Sobic.001G068700.1	RETICULON // RETICULON-LIKE PROTEIN B8
172	S01_5238883	1	Sobic.001G069000.1	ribose-5-phosphate isomerase A
173	S01_5238883	1	Sobic.001G069800.1	tubulin/FtsZ domain containing protein
174	S01_5238883	1	Sobic.001G069400.2	Tyrosine specific protein phosphatase-like
175	S01_52400320	1	Sobic.001G271500.1	LEUCINE-RICH REPEAT-CONTAINING PROTEIN
176	S01_52400320	1	Sobic.001G271200.1	LRR and NB-ARC domains-containing disease resistance protein
177	S01_52400320	1	Sobic.001G271300.1	NB-ARC domain-containing disease resistance protein
178	S01_52551589	1	Sobic.001G272300.1	F-box domain containing protein
179	S01_52551589	1	Sobic.001G271801.1	None available
180	S01_52551589	1	Sobic.001G271900.1	None available
181	S01_52551589	1	Sobic.001G272000.2	None available
182	S01_52551589	1	Sobic.001G272200.1	None available
183	S01_52551589	1	Sobic.001G272400.1	None available
184	S01_52551589	1	Sobic.001G271700.2	Plant transposase (Ptta/En/Spm family) (Transposase_24)
185	S01_52551589	1	Sobic.001G272100.1	Predicted protein
186	S01_52551589	1	Sobic.001G271600.2	Transferase family protein
187	S01_53038072	1	Sobic.001G273800.1	cytochrome b561
188	S01_53038072	1	Sobic.001G273650.1	None available
189	S01_53038072	1	Sobic.001G273875.1	None available
190	S01_53038072	1	Sobic.001G273950.1	None available
191	S01_53038072	1	Sobic.001G274025.1	Predicted protein
192	S01_53038072	1	Sobic.001G273700.1	tRNA-splicing endonuclease positive effector-related
193	S01_53151810	1	Sobic.001G274300.1	GASR1 - Gibberellin-regulated GASA/GAST/Snakin family protein precursor, putative
194	S01_53151810	1	Sobic.001G274600.1	NAD(P)-linked oxidoreductase superfamily protein
195	S01_53151810	1	Sobic.001G274800.1	NAD(P)-linked oxidoreductase superfamily protein
196	S01_53151810	1	Sobic.001G274700.2	None available
197	S01_53151810	1	Sobic.001G274900.1	None available
198	S01_53151810	1	Sobic.001G274400.1	serine/threonine-protein kinase BRI1-like 2 precursor
199	S01_53151810	1	Sobic.001G274100.1	Subtilase family protein
200	S01_53151810	1	Sobic.001G274200.1	U1 small nuclear ribonucleoprotein-70K
201	S01_55831523	1	Sobic.001G284900.1	Expressed protein
202	S01_55831523	1	Sobic.001G284600.1	glycosyl hydrolases family 16
203	S01_55831523	1	Sobic.001G284800.1	histone H3
204	S01_55831523	1	Sobic.001G285200.2	MYOSIN HEAVY CHAIN-RELATED
205	S01_55831523	1	Sobic.001G285100.2	Myosin-like protein
206	S01_55831523	1	Sobic.001G285400.1	NAD dependent epimerase/dehydratase family protein
207	S01_55831523	1	Sobic.001G284475.1	None available
208	S01_55831523	1	Sobic.001G284500.1	None available
209	S01_55831523	1	Sobic.001G284700.1	None available
210	S01_55831523	1	Sobic.001G285500.1	None available
211	S01_55831523	1	Sobic.001G285600.1	None available
212	S01_55831523	1	Sobic.001G285650.1	None available
213	S01_55831523	1	Sobic.001G285700.1	None available
214	S01_55831523	1	Sobic.001G285300.1	Nuclease-related domain (NERD)
215	S01_55831523	1	Sobic.001G285000.1	Putative uncharacterized protein
216	S01_57545826	1	Sobic.001G296300.1	AP2 domain containing protein
217	S01_57545826	1	Sobic.001G296500.1	ARABIDILLO-1
218	S01_57545826	1	Sobic.001G296100.1	BZIP-LIKE PROTEIN-RELATED
219	S01_57545826	1	Sobic.001G296000.1	None available
220	S01_57545826	1	Sobic.001G296600.1	None available
221	S01_57545826	1	Sobic.001G296400.4	palmitoyl-protein thioesterase 1 precursor
222	S01_57545826	1	Sobic.001G295900.1	RIBOSOMAL PROTEIN S6 KINASE
226	S01_57552937	1	Sobic.001G296300.1	AP2 domain containing protein
228	S01_57552937	1	Sobic.001G296500.1	ARABIDILLO-1
225	S01_57552937	1	Sobic.001G296100.1	BZIP-LIKE PROTEIN-RELATED
224	S01_57552937	1	Sobic.001G296000.1	None available
229	S01_57552937	1	Sobic.001G296600.1	None available
227	S01_57552937	1	Sobic.001G296400.4	palmitoyl-protein thioesterase 1 precursor
223	S01_57552937	1	Sobic.001G295900.1	RIBOSOMAL PROTEIN S6 KINASE
233	S01_57563841	1	Sobic.001G296300.1	AP2 domain containing protein
235	S01_57563841	1	Sobic.001G296500.1	ARABIDILLO-1
232	S01_57563841	1	Sobic.001G296100.1	BZIP-LIKE PROTEIN-RELATED
231	S01_57563841	1	Sobic.001G296000.1	None available
236	S01_57563841	1	Sobic.001G296600.1	None available
234	S01_57563841	1	Sobic.001G296400.4	palmitoyl-protein thioesterase 1 precursor
230	S01_57563841	1	Sobic.001G295900.1	RIBOSOMAL PROTEIN S6 KINASE
237	S01_63236291	1	Sobic.001G344400.1	Beta-ketoacyl-[acyl-carrier-protein] synthase II / KASII
238	S01_63236291	1	Sobic.001G343900.1	Jasmonate ZIM domain-containing protein (JAZ)
239	S01_63236291	1	Sobic.001G343832.1	NAD dependent epimerase/dehydratase family protein
240	S01_63236291	1	Sobic.001G343700.1	None available
241	S01_63236291	1	Sobic.001G344150.1	None available
242	S01_63236291	1	Sobic.001G344300.1	Putative uncharacterized protein
243	S01_63236291	1	Sobic.001G343766.1	SENTRIN/SUMO-SPECIFIC PROTEASE
244	S01_63236291	1	Sobic.001G344450.1	Small subunit ribosomal protein SAe (RP-Sae)
245	S01_63236291	1	Sobic.001G344000.1	zinc-finger of the FCS-type
246	S01_64173050	1	Sobic.001G351600.1	alpha/beta-Hydrolases superfamily protein
247	S01_64173050	1	Sobic.001G351700.1	ethylene induced calmodulin binding protein
248	S01_64173050	1	Sobic.001G352400.1	Expressed protein
249	S01_64173050	1	Sobic.001G352500.1	Expressed protein
250	S01_64173050	1	Sobic.001G352900.1	intron-binding protein aquarius
251	S01_64173050	1	Sobic.001G351500.1	metacaspase 1
252	S01_64173050	1	Sobic.001G352600.1	None available
253	S01_64173050	1	Sobic.001G352633.1	None available
254	S01_64173050	1	Sobic.001G352666.1	None available
255	S01_64173050	1	Sobic.001G351800.1	nodulin MtN21 /EamA-like transporter family protein
256	S01_64173050	1	Sobic.001G351900.1	nodulin MtN21 /EamA-like transporter family protein
257	S01_64173050	1	Sobic.001G352800.1	proteasome subunit PAB1
258	S01_64173050	1	Sobic.001G352200.2	P-type ATP-ase 1
259	S01_64173050	1	Sobic.001G352300.1	SERINE/ARGININE RICH SPLICING FACTOR
260	S01_64173050	1	Sobic.001G352100.2	serine/threonine-protein kinase BRI1-like 1 precursor
261	S01_64173050	1	Sobic.001G352700.2	VQ domain containing protein
262	S01_64173050	1	Sobic.001G352933.1	zinc knuckle (CCHC-type) family protein
263	S01_65056981	1	Sobic.001G361300.1	CAMK includes calcium/calmodulin depedent protein kinases
264	S01_65056981	1	Sobic.001G361600.1	chaperonin
265	S01_65056981	1	Sobic.001G361500.1	CLAVATA3/ESR (CLE)-RELATED PROTEIN 21-RELATED
266	S01_65056981	1	Sobic.001G360700.1	Flavonoid 3'
267	S01_65056981	1	Sobic.001G360800.1	Flavonoid 3'5' hydroxylase
268	S01_65056981	1	Sobic.001G361100.1	HEAT STRESS TRANSCRIPTION FACTOR B-4
269	S01_65056981	1	Sobic.001G361400.1	NAD DEPENDENT EPIMERASE/DEHYDRATASE
270	S01_65056981	1	Sobic.001G361200.1	None available
271	S01_65056981	1	Sobic.001G360900.1	peptidyl-prolyl isomerase PASTICCINO1
272	S01_65056981	1	Sobic.001G360400.1	peroxidase precursor
273	S01_65056981	1	Sobic.001G360500.2	peroxidase precursor
274	S01_65056981	1	Sobic.001G360600.1	pyrrolidone-carboxylate peptidase
275	S01_65056981	1	Sobic.001G361000.1	REPLICATION PROTEIN A-RELATED
276	S01_74032555	1	Sobic.001G467300.3	40S ribosomal protein S3a
277	S01_74032555	1	Sobic.001G467500.1	ADIPOR/PROGESTIN RECEPTOR-RELATED
278	S01_74032555	1	Sobic.001G467000.1	ADP-ribosylation factor
279	S01_74032555	1	Sobic.001G467700.1	arginyl-tRNA synthetase
280	S01_74032555	1	Sobic.001G467400.1	Cysteine-rich TM module stress tolerance (CYSTM)
281	S01_74032555	1	Sobic.001G468000.1	DUF677 domain containing protein
282	S01_74032555	1	Sobic.001G466200.1	ELONGATOR COMPLEX PROTEIN 5
283	S01_74032555	1	Sobic.001G466600.1	expressed protein
284	S01_74032555	1	Sobic.001G466900.2	Galactan 1,3-beta-galactosidase
285	S01_74032555	1	Sobic.001G466000.1	glycosyl hydrolase family 10 protein
286	S01_74032555	1	Sobic.001G466100.1	glycosyl hydrolase family 10 protein
287	S01_74032555	1	Sobic.001G466400.1	glycosyl hydrolase family 10 protein
288	S01_74032555	1	Sobic.001G467600.1	haemolysin-III
289	S01_74032555	1	Sobic.001G465900.1	K00860 - adenylylsulfate kinase (cysC)
290	S01_74032555	1	Sobic.001G466450.1	None available
291	S01_74032555	1	Sobic.001G466800.1	None available
292	S01_74032555	1	Sobic.001G467150.1	None available
293	S01_74032555	1	Sobic.001G467200.1	NPGR1
294	S01_74032555	1	Sobic.001G466700.1	peptidyl-prolyl cis-trans isomerase
295	S01_74032555	1	Sobic.001G466500.1	PPR repeat containing protein
296	S01_74032555	1	Sobic.001G467800.2	Putative uncharacterized protein
297	S01_74032555	1	Sobic.001G466300.1	Sua5/YciO/YrdC/YwlC family protein
298	S01_74032555	1	Sobic.001G467100.1	SURF1
299	S01_76519882	1	Sobic.001G495850.1	flavin monooxygenase
300	S01_76519882	1	Sobic.001G495200.1	glutathione reductase
301	S01_76519882	1	Sobic.001G495700.1	Histone H2A variant 1
302	S01_76519882	1	Sobic.001G495300.1	ION CHANNEL POLLUX-LIKE 1-RELATED
303	S01_76519882	1	Sobic.001G495550.1	None available
304	S01_76519882	1	Sobic.001G496000.1	None available
305	S01_76519882	1	Sobic.001G496100.1	None available
306	S01_76519882	1	Sobic.001G495600.1	PDDEXK-like family of unknown function (PDDEXK_6)
307	S01_76519882	1	Sobic.001G495400.1	PPR repeat domain containing protein
308	S01_76519882	1	Sobic.001G495500.1	Very-long-chain 3-oxoacyl-CoA synthase
309	S01_76923626	1	Sobic.001G499100.1	ABC-2 type transporter domain containing protein
310	S01_76923626	1	Sobic.001G499000.2	BTBP1 - Bric-a-Brac, Tramtrack, Broad Complex BTB domain with pentapeptide repeats
311	S01_76923626	1	Sobic.001G500500.1	CTR1-like protein kinase
312	S01_76923626	1	Sobic.001G499701.1	expansin precursor
313	S01_76923626	1	Sobic.001G499800.1	expansin precursor
314	S01_76923626	1	Sobic.001G499900.1	expansin precursor
315	S01_76923626	1	Sobic.001G500700.2	Expressed protein
316	S01_76923626	1	Sobic.001G500000.1	FAD/NAD(P)-binding oxidoreductase family protein
317	S01_76923626	1	Sobic.001G500200.1	FAD/NAD(P)-binding oxidoreductase family protein
318	S01_76923626	1	Sobic.001G499400.1	heavy metal-associated domain containing protein
319	S01_76923626	1	Sobic.001G499300.1	high-affinity nickel-transport family protein
320	S01_76923626	1	Sobic.001G500400.3	kinesin motor domain containing protein
321	S01_76923626	1	Sobic.001G499500.1	la domain containing protein
322	S01_76923626	1	Sobic.001G500100.1	NAD(P)-binding Rossmann-fold superfamily protein
323	S01_76923626	1	Sobic.001G499350.1	None available
324	S01_76923626	1	Sobic.001G499200.1	PLAC8 family protein
325	S01_76923626	1	Sobic.001G498900.1	Plant protein of unknown function (DUF639)
326	S01_76923626	1	Sobic.001G500600.2	pseudouridine synthase family protein
327	S01_76923626	1	Sobic.001G499600.1	thioredoxin
328	S01_76923626	1	Sobic.001G500300.1	transposon protein, putative, CACTA, En/Spm sub-class
329	S01_80190887	1	Sobic.001G538700.1	exostosin family domain containing protein
330	S01_80190887	1	Sobic.001G539600.1	expansin B2
331	S01_80190887	1	Sobic.001G539700.1	expansin B2
332	S01_80190887	1	Sobic.001G539760.1	expansin B2
333	S01_80190887	1	Sobic.001G539820.1	expansin B2
334	S01_80190887	1	Sobic.001G538866.1	Expressed protein
335	S01_80190887	1	Sobic.001G539016.1	Myosin heavy chain-related protein
336	S01_80190887	1	Sobic.001G539100.1	None available
337	S01_80190887	1	Sobic.001G539300.1	None available
338	S01_80190887	1	Sobic.001G538800.1	PHOSPHOGLUCAN PHOSPHATASE DSP4
339	S01_80190887	1	Sobic.001G539400.1	Plasma membrane H+-transporting ATPase
340	S01_80190887	1	Sobic.001G538500.1	Replication protein A C terminal (RPA_C)
341	S01_80190887	1	Sobic.001G538600.1	rhodanese
342	S01_80190887	1	Sobic.001G538932.1	RING/U-box superfamily protein
343	S01_80190887	1	Sobic.001G539500.1	SKP1-LIKE PROTEIN 20-RELATED
344	S01_80190887	1	Sobic.001G539200.1	SOLUTE CARRIER FAMILY 13 MEMBER
345	S01_80262096	1	Sobic.001G540100.1	aminotransferase domain containing protein
346	S01_80262096	1	Sobic.001G539880.1	Expansin-B11 precursor
347	S01_80262096	1	Sobic.001G539940.1	Expansin-B11 precursor
348	S01_80262096	1	Sobic.001G540000.2	Expansin-B11 precursor
349	S01_80262096	1	Sobic.001G540400.2	MEDIATOR OF RNA POLYMERASE II TRANSCRIPTION SUBUNIT 12
350	S01_80262096	1	Sobic.001G540250.1	None available
351	S01_80262096	1	Sobic.001G540200.3	PAIR1
352	S01_80262096	1	Sobic.001G540300.1	PHOSPHATIDYLINOSITOL N-ACETYLGLUCOSAMINYLTRANSFERASE SUBUNIT P DOWN SYNDROME CRITICAL REGION PROTEIN 5 -RELATED
353	S01_80437942	1	Sobic.001G541500.1	acidic leucine-rich nuclear phosphoprotein 32-related protein 1
354	S01_80437942	1	Sobic.001G541232.1	adenylate cyclase family protein
355	S01_80437942	1	Sobic.001G540800.1	DNA binding protein
356	S01_80437942	1	Sobic.001G541601.1	exostosin family domain containing protein
357	S01_80437942	1	Sobic.001G541700.1	flavin-containing monooxygenase family protein
358	S01_80437942	1	Sobic.001G541400.1	LTPL116 - Protease inhibitor/seed storage/LTP family protein precursor
359	S01_80437942	1	Sobic.001G541300.1	LTPL121 - Protease inhibitor/seed storage/LTP family protein precursor
360	S01_80437942	1	Sobic.001G541000.1	MYB family transcription factor
361	S01_80437942	1	Sobic.001G541800.1	oxysterol-binding protein
362	S01_80437942	1	Sobic.001G541900.2	peptide transporter PTR2
363	S01_80437942	1	Sobic.001G541100.1	signal recognition particle receptor
364	S01_80437942	1	Sobic.001G541166.1	sodium/potassium/calcium exchanger 1
365	S01_80437942	1	Sobic.001G540900.1	tubulin/FtsZ domain containing protein
366	S01_8704393	1	Sobic.001G111800.1	4-dihydroxy-2-butanone kinase
367	S01_8704393	1	Sobic.001G111000.1	glutamate decarboxylase
368	S01_8704393	1	Sobic.001G111700.1	hydrolase, alpha/beta fold family domain containing protein
369	S01_8704393	1	Sobic.001G112100.1	Microtubule associated protein (MAP65/ASE1) family protein
370	S01_8704393	1	Sobic.001G111432.1	None available
371	S01_8704393	1	Sobic.001G111650.1	None available
372	S01_8704393	1	Sobic.001G111850.1	None available
373	S01_8704393	1	Sobic.001G111900.1	None available
374	S01_8704393	1	Sobic.001G111150.1	peptide transporter PTR2
375	S01_8704393	1	Sobic.001G111366.1	phytochrome A
376	S01_8704393	1	Sobic.001G111500.1	phytochrome A
377	S01_8704393	1	Sobic.001G111600.1	Protein kinase superfamily protein
378	S01_8704393	1	Sobic.001G111300.1	STRUBBELIG-RECEPTOR FAMILY 6 precursor
379	S01_8704393	1	Sobic.001G112000.1	Triokinase / Triose kinase
380	S02_10876139	2	Sobic.002G099350.1	None available
381	S02_10876139	2	Sobic.002G099401.1	None available
382	S02_10876139	2	Sobic.002G099451.1	None available
383	S02_13546901	2	Sobic.002G111800.1	aspartokinase, chloroplast precursor
384	S02_13546901	2	Sobic.002G111200.1	dehydrogenase/reductase SDR family member 2
385	S02_13546901	2	Sobic.002G111400.1	heavy metal-associated domain containing protein
386	S02_13546901	2	Sobic.002G110800.1	mitochondrial carrier protein
387	S02_13546901	2	Sobic.002G111500.1	myristoyl-acyl carrier protein thioesterase, chloroplast precursor
388	S02_13546901	2	Sobic.002G111100.1	None available
389	S02_13546901	2	Sobic.002G111000.1	peptidase
390	S02_13546901	2	Sobic.002G111300.1	Protein of unknown function (DUF3339) (DUF3339)
391	S02_13546901	2	Sobic.002G111600.1	Putative uncharacterized protein
392	S02_13546901	2	Sobic.002G111900.1	serine/threonine-protein kinase receptor precursor
393	S02_13546901	2	Sobic.002G111700.6	tetratricopeptide-like helical
394	S02_13546901	2	Sobic.002G110700.1	uncharacterized ACR, YggU family COG1872 containing protein
395	S02_16386977	2	Sobic.002G122800.2	Protein of unknown function (DUF3317)
396	S02_16411358	2	Sobic.002G123100.2	alpha-galactosidase precursor
397	S02_16411358	2	Sobic.002G123500.2	dehydrodolichyl diphosphate synthase
398	S02_16411358	2	Sobic.002G123200.1	DNA directed RNA polymerase, 7 kDa subunit domain containing protein
399	S02_16411358	2	Sobic.002G123600.3	Domain of unknown function (DUF4220)
400	S02_16411358	2	Sobic.002G123000.2	hypothetical protein (K09122)
401	S02_16411358	2	Sobic.002G123300.1	None available
402	S02_16411358	2	Sobic.002G123400.1	OsRR7 type-A response regulator
403	S02_16411358	2	Sobic.002G122900.1	Protein of unknown function (DUF707)
404	S02_23497601	2	Sobic.002G142700.1	PPR repeat (PPR) // PPR repeat family (PPR_2)
405	S02_33298642	2	No genes in defined region	No genes in defined region
406	S02_33697971	2	No genes in defined region	No genes in defined region
407	S02_40887868	2	Sobic.002G149000.1	Succinate dehydrogenase (quinone)
408	S02_41596844	2	No genes in defined region	No genes in defined region
409	S02_4412461	2	Sobic.002G046400.1	2'-deoxymugineic-acid 2'-dioxygenase / mugineic-acid 3-dioxygenase
410	S02_4412461	2	Sobic.002G045800.1	BETA-13-GLUCANASE-LIKE PROTEIN
411	S02_4412461	2	Sobic.002G046600.1	CAF1 family ribonuclease containing protein
412	S02_4412461	2	Sobic.002G046900.1	HNH endonuclease domain-containing protein
413	S02_4412461	2	Sobic.002G045850.1	None available
414	S02_4412461	2	Sobic.002G045900.1	None available
415	S02_4412461	2	Sobic.002G046150.1	None available
416	S02_4412461	2	Sobic.002G046200.1	None available
417	S02_4412461	2	Sobic.002G046500.1	OXIDOREDUCTASE2OG-FE II OXYGENASE FAMILY PROTEIN
418	S02_4412461	2	Sobic.002G046000.2	SF39 - AN1-TYPE ZINC FINGER PROTEIN
419	S02_4412461	2	Sobic.002G046100.1	SF39 - AN1-TYPE ZINC FINGER PROTEIN
420	S02_4412461	2	Sobic.002G046800.1	transketolase
421	S02_4412461	2	Sobic.002G046700.1	versicolorin reductase
422	S02_4412461	2	Sobic.002G047000.2	YT521-B
423	S02_4412461	2	Sobic.002G046300.1	Zinc-finger of C2H2 type (zf-met)
424	S02_4477084	2	Sobic.002G047700.1	CASEIN KINASE-RELATED
425	S02_4477084	2	Sobic.002G047333.1	chaperonin
426	S02_4477084	2	Sobic.002G047500.1	galactose-1-phosphate uridyl transferase
427	S02_4477084	2	Sobic.002G047100.4	None available
428	S02_4477084	2	Sobic.002G047300.1	None available
429	S02_4477084	2	Sobic.002G047366.1	None available
430	S02_4477084	2	Sobic.002G047800.1	None available
431	S02_4477084	2	Sobic.002G047900.1	None available
432	S02_4477084	2	Sobic.002G048001.1	None available
433	S02_4477084	2	Sobic.002G047400.1	Putative tyrosine phosphatase
434	S02_4477084	2	Sobic.002G047600.1	Ribosomal protein L23/L15e family protein
435	S02_48320641	2	Sobic.002G157600.1	None available
436	S02_52460188	2	Sobic.002G167800.2	GLUTATHIONE S-TRANSFERASE DOMAIN-CONTAINING PROTEIN
437	S02_52460188	2	Sobic.002G167700.1	None available
438	S02_53481526	2	Sobic.002G169400.1	Leucine Rich Repeat family protein
439	S02_53481526	2	Sobic.002G169300.3	SUGAR TRANSPORT PROTEIN 14
440	S02_57645140	2	Sobic.002G190500.1	alpha-amylase precursor
441	S02_57645140	2	Sobic.002G190000.1	BED FINGER-RELATED
442	S02_57645140	2	Sobic.002G190200.1	BED FINGER-RELATED
443	S02_57645140	2	Sobic.002G190400.1	BED FINGER-RELATED
444	S02_57645140	2	Sobic.002G190300.1	cytochrome P450
445	S02_57645140	2	Sobic.002G189900.1	Domain of unknown function (DUF4228) (DUF4228)
446	S02_57645140	2	Sobic.002G190100.1	Expressed protein
447	S02_57645140	2	Sobic.002G189750.1	None available
448	S02_57645140	2	Sobic.002G190600.1	None available
449	S02_57645140	2	Sobic.002G189800.2	RING-H2 FINGER PROTEIN ATL45-RELATED
450	S02_57645140	2	Sobic.002G189700.1	VITAMIN C PERMEASE FAMILY MEMBER
451	S02_59812464	2	Sobic.002G206800.2	5-nucleotidase domain-containing protein
452	S02_59812464	2	Sobic.002G206400.1	AP2 domain containing protein
453	S02_59812464	2	Sobic.002G206100.1	aspartic proteinase
454	S02_59812464	2	Sobic.002G206000.1	BT1 family protein
455	S02_59812464	2	Sobic.002G206600.1	class I glutamine amidotransferase
456	S02_59812464	2	Sobic.002G206300.2	DnaJ/Hsp40 cysteine-rich domain superfamily protein
457	S02_59812464	2	Sobic.002G207000.1	Fibroin heavy chain (Fib-H) (H-fibroin)-like protein
458	S02_59812464	2	Sobic.002G206900.3	Filamin/ABP280 repeat (Filamin)
459	S02_59812464	2	Sobic.002G206200.1	monogalactosyldiacylglycerol synthase
460	S02_59812464	2	Sobic.002G207100.2	None available
461	S02_59812464	2	Sobic.002G207200.1	None available
462	S02_59812464	2	Sobic.002G206500.1	queuine tRNA-ribosyltransferase
463	S02_59812464	2	Sobic.002G205900.1	receptor-like protein kinase 2 precursor
464	S02_59812464	2	Sobic.002G206750.1	S-adenosyl-l-methionine decarboxylase leader peptide
465	S02_59812464	2	Sobic.002G206700.1	S-adenosylmethionine decarboxylase
466	S02_6231392	2	Sobic.002G064500.1	1-deoxy-D-xylulose 5-phosphate synthase
467	S02_6231392	2	Sobic.002G064100.1	DNA-binding storekeeper protein-related
468	S02_6231392	2	Sobic.002G064600.2	Domain of unknown function (DUF4220)
469	S02_6231392	2	Sobic.002G063700.2	LEUCINE-RICH REPEAT-CONTAINING PROTEIN
470	S02_6231392	2	Sobic.002G063850.1	None available
471	S02_6231392	2	Sobic.002G064000.1	None available
472	S02_6231392	2	Sobic.002G064450.1	None available
473	S02_6231392	2	Sobic.002G063600.2	Phloroisovalerophenone synthase / Valerophenone synthase
474	S02_6231392	2	Sobic.002G063566.1	PROTEIN LAP1
475	S02_6231392	2	Sobic.002G064200.1	Putative uncharacterized protein
476	S02_6231392	2	Sobic.002G064400.1	Putative uncharacterized protein
477	S02_6231392	2	Sobic.002G063800.1	Transferase family protein
478	S02_6231392	2	Sobic.002G063900.4	zinc ion binding protein
479	S02_64197465	2	Sobic.002G256000.1	ALCOHOL DEHYDROGENASE RELATED
480	S02_64197465	2	Sobic.002G255100.1	60S ribosomal protein L32
481	S02_64197465	2	Sobic.002G255300.1	60S ribosomal protein L32
482	S02_64197465	2	Sobic.002G255000.1	AIR12
483	S02_64197465	2	Sobic.002G255700.1	alcohol dehydrogenase GroES-like domain containing protein
484	S02_64197465	2	Sobic.002G256200.1	cyclin
485	S02_64197465	2	Sobic.002G256500.1	Domain of unknown function (DUF4477)
486	S02_64197465	2	Sobic.002G255600.1	glucan endo-1,3-beta-glucosidase precursor
487	S02_64197465	2	Sobic.002G254900.1	membrane protein
488	S02_64197465	2	Sobic.002G255500.3	PENTATRICOPEPTIDE REPEAT-CONTAINING PROTEIN-LIKE PROTEIN
489	S02_64197465	2	Sobic.002G255400.1	peptidyl-prolyl cis-trans isomerase, FKBP-type
490	S02_64197465	2	Sobic.002G255800.1	Protein of unknown function (DUF1668)
491	S02_64197465	2	Sobic.002G255901.1	Protein of unknown function (DUF1668) (DUF1668)
492	S02_64197465	2	Sobic.002G256300.1	RING FINGER DOMAIN-CONTAINING
493	S02_64197465	2	Sobic.002G256250.1	RNA recognition motif containing protein
494	S02_64197465	2	Sobic.002G255200.2	STEROL REGULATORY ELEMENT-BINDING PROTEIN
495	S02_64197465	2	Sobic.002G256400.2	tRNA-splicing endonuclease subunit Sen54 (TSEN54)
496	S02_64197465	2	Sobic.002G256700.1	ubiquitin carboxyl-terminal hydrolase family protein
497	S02_64197465	2	Sobic.002G256100.1	UDP-glucuronate 4-epimerase
498	S02_64197465	2	Sobic.002G256601.1	zinc finger, C3HC4 type domain containing protein
499	S02_64463037	2	Sobic.002G258500.1	acyl-desaturase, chloroplast precursor
500	S02_64463037	2	Sobic.002G258900.1	auxin responsive protein
501	S02_64463037	2	Sobic.002G259100.1	auxin responsive protein
502	S02_64463037	2	Sobic.002G258400.1	Cyclopropane-fatty-acyl-phospholipid synthase
503	S02_64463037	2	Sobic.002G259466.1	DAG protein, chloroplast precursor
504	S02_64463037	2	Sobic.002G260000.1	Diacylglycerol O-acyltransferase / Diglyceride acyltransferase
505	S02_64463037	2	Sobic.002G258700.1	emp24/gp25L/p24 family protein
506	S02_64463037	2	Sobic.002G258100.1	Expressed protein
507	S02_64463037	2	Sobic.002G258600.1	Expressed protein
508	S02_64463037	2	Sobic.002G259800.1	hydroxyproline-rich glycoprotein family protein
509	S02_64463037	2	Sobic.002G259532.1	mitochondrial import inner membrane translocase subunit Tim
510	S02_64463037	2	Sobic.002G259600.1	no apical meristem protein
511	S02_64463037	2	Sobic.002G259301.1	nodulin MtN3 family protein
512	S02_64463037	2	Sobic.002G258200.1	OsFBX307 - F-box domain containing protein
513	S02_64463037	2	Sobic.002G258300.2	peroxidase precursor
514	S02_64463037	2	Sobic.002G259200.1	POEI18 - Pollen Ole e I allergen and extensin family protein precursor
515	S02_64463037	2	Sobic.002G258800.1	ribosomal protein L7Ae
516	S02_64463037	2	Sobic.002G259000.1	ribosomal protein L7Ae
517	S02_64463037	2	Sobic.002G258000.1	SF167 - MADS BOX PROTEIN
518	S02_64463037	2	Sobic.002G259700.1	transketolase
519	S02_64463037	2	Sobic.002G259900.1	Uncharacterized conserved protein
520	S02_64463037	2	Sobic.002G259400.1	zinc finger DHHC domain-containing protein
521	S02_69123153	2	Sobic.002G319400.1	AAA family ATPase
522	S02_69123153	2	Sobic.002G319900.1	AAA family ATPase
523	S02_69123153	2	Sobic.002G319500.1	AAA-type ATPase-like protein
524	S02_69123153	2	Sobic.002G319600.1	AAA-type ATPase-like protein
525	S02_69123153	2	Sobic.002G319700.1	AAA-type ATPase-like protein
526	S02_69123153	2	Sobic.002G319766.1	AAA-type ATPase-like protein
527	S02_69123153	2	Sobic.002G319832.1	AAA-type ATPase-like protein
528	S02_69123153	2	Sobic.002G318100.1	Aldehyde dehydrogenase (NAD(P)(+))
529	S02_69123153	2	Sobic.002G318600.1	Apoptosis-promoting RNA-binding protein TIA-1/TIAR
530	S02_69123153	2	Sobic.002G319200.1	Condensin-2 complex subunit H2 (NCAPH2)
531	S02_69123153	2	Sobic.002G320200.1	cytochrome P450
532	S02_69123153	2	Sobic.002G318800.1	DEAD-box ATP-dependent RNA helicase
533	S02_69123153	2	Sobic.002G319100.1	hsp20/alpha crystallin family protein
534	S02_69123153	2	Sobic.002G319300.3	IQ calmodulin-binding motif family protein
535	S02_69123153	2	Sobic.002G320600.1	MICROTUBULE-ASSOCIATED PROTEIN SPIRAL2-LIKE-RELATED
536	S02_69123153	2	Sobic.002G318300.1	MULTIDRUG RESISTANCE PROTEIN
537	S02_69123153	2	Sobic.002G320500.1	MYB family transcription factor
538	S02_69123153	2	Sobic.002G320300.1	MYB_Al protein
539	S02_69123153	2	Sobic.002G318400.1	None available
540	S02_69123153	2	Sobic.002G318501.1	None available
541	S02_69123153	2	Sobic.002G318700.1	None available
542	S02_69123153	2	Sobic.002G320001.1	None available
543	S02_69123153	2	Sobic.002G318900.1	Protein of unknown function
544	S02_69123153	2	Sobic.002G318200.1	Putative uncharacterized protein
545	S02_69123153	2	Sobic.002G320100.1	TRANSMEMBRANE PROTEIN 14
546	S02_70082247	2	Sobic.002G331900.1	CRP8 - Cysteine-rich family protein precursor
547	S02_70082247	2	Sobic.002G332000.1	CRP8 - Cysteine-rich family protein precursor
548	S02_70082247	2	Sobic.002G331700.1	Myb/SANT-like DNA-binding domain
549	S02_70082247	2	Sobic.002G332300.1	None available
550	S02_70082247	2	Sobic.002G332500.1	None available
551	S02_70082247	2	Sobic.002G332600.1	None available
552	S02_70082247	2	Sobic.002G331600.2	OsFBX243 - F-box domain containing protein
553	S02_70082247	2	Sobic.002G333001.1	OsFBX248 - F-box domain containing protein
554	S02_70082247	2	Sobic.002G333200.2	OsFBX248 - F-box domain containing protein
555	S02_70082247	2	Sobic.002G331800.1	PPR repeat containing protein
556	S02_70082247	2	Sobic.002G332400.1	PPR repeat domain containing protein
557	S02_70082247	2	Sobic.002G332200.1	proteasome inhibitor-related
558	S02_70082247	2	Sobic.002G332100.1	Protein of unknown function, DUF538
559	S02_70082247	2	Sobic.002G332900.1	RNA recognition motif containing protein
560	S02_70082247	2	Sobic.002G333100.1	transmembrane protein
561	S02_70082247	2	Sobic.002G332750.1	vacuolar ATP synthase subunit H
562	S02_70404468	2	Sobic.002G337400.1	anthocyanidin 5,3-O-glucosyltransferase
563	S02_70404468	2	Sobic.002G337500.1	anthocyanidin 5,3-O-glucosyltransferase
564	S02_70404468	2	Sobic.002G335900.1	cyclin
565	S02_70404468	2	Sobic.002G335600.4	eukaryotic translation initiation factor 4G
566	S02_70404468	2	Sobic.002G337300.1	JMJC DOMAIN-CONTAINING HISTONE DEMETHYLATION PROTEIN
567	S02_70404468	2	Sobic.002G336400.1	Leucine Rich Repeat (LRR_2) // FBD (FBD)
568	S02_70404468	2	Sobic.002G336900.2	None available
569	S02_70404468	2	Sobic.002G337001.1	None available
570	S02_70404468	2	Sobic.002G336500.1	OsFBLD5 - F-box, LRR and FBD domain containing protein
571	S02_70404468	2	Sobic.002G336000.1	PB1 domain containing protein
572	S02_70404468	2	Sobic.002G335300.2	PLAC8 family (PLAC8)
573	S02_70404468	2	Sobic.002G336800.1	PPR repeat domain containing protein
574	S02_70404468	2	Sobic.002G335700.1	Predicted protein
575	S02_70404468	2	Sobic.002G335500.1	Putative uncharacterized protein
576	S02_70404468	2	Sobic.002G336100.1	Putative uncharacterized protein
577	S02_70404468	2	Sobic.002G337600.1	Putative uncharacterized protein
578	S02_70404468	2	Sobic.002G335400.1	Putative uncharacterized protein P0013G11.27
579	S02_70404468	2	Sobic.002G336200.2	Solute carrier family 29
580	S02_70404468	2	Sobic.002G336600.1	Solute carrier family 29
581	S02_70404468	2	Sobic.002G336700.1	Solute carrier family 29
582	S02_70404468	2	Sobic.002G337100.1	Solute carrier family 29
583	S02_70820203	2	Sobic.002G341600.1	alpha/beta-Hydrolases superfamily protein
584	S02_70820203	2	Sobic.002G340900.1	ATMIN7
585	S02_70820203	2	Sobic.002G341100.2	bromodomain domain containing protein
586	S02_70820203	2	Sobic.002G341700.1	cell wall protein precursor, putative
587	S02_70820203	2	Sobic.002G341500.1	Cyclophilin-like peptidyl-prolyl cis-trans isomerase family protein
588	S02_70820203	2	Sobic.002G341800.1	eukaryotic translation initiation factor 2 subunit gamma
589	S02_70820203	2	Sobic.002G342300.1	exostosin family domain containing protein
590	S02_70820203	2	Sobic.002G342100.2	NAC domain containing protein 25
591	S02_70820203	2	Sobic.002G340600.1	NADH-ubiquinone oxidoreductase, mitochondrial precursor
592	S02_70820203	2	Sobic.002G340350.1	No apical meristem (NAM) protein (NAM)
593	S02_70820203	2	Sobic.002G341300.1	None available
594	S02_70820203	2	Sobic.002G341400.1	None available
595	S02_70820203	2	Sobic.002G341900.1	None available
596	S02_70820203	2	Sobic.002G340500.1	oligonucleotide/oligosaccharide-binding fold containing 2B
597	S02_70820203	2	Sobic.002G341000.1	Protein of unknown function (DUF707)
598	S02_70820203	2	Sobic.002G342000.1	Protein phosphatase 2C family protein
599	S02_70820203	2	Sobic.002G340700.1	secretory carrier-associated membrane protein
600	S02_70820203	2	Sobic.002G341200.1	STRUBBELIG-RECEPTOR FAMILY 1 precursor
601	S02_70820203	2	Sobic.002G342200.1	Toll-Interleukin-Resistance (TIR) domain family protein
602	S02_71011504	2	Sobic.002G343300.1	CCCH-type zinc finger protein-like protein
603	S02_71011504	2	Sobic.002G343200.3	homeodomain-like
604	S02_71011504	2	Sobic.002G344400.1	LATE EMBRYOGENESIS ABUNDANT PROTEIN-LIKE PROTEIN
605	S02_71011504	2	Sobic.002G343800.1	None available
606	S02_71011504	2	Sobic.002G343901.1	None available
607	S02_71011504	2	Sobic.002G344100.1	None available
608	S02_71011504	2	Sobic.002G344301.1	None available
609	S02_71011504	2	Sobic.002G344500.1	pentatricopeptide
610	S02_71011504	2	Sobic.002G343600.1	Polygalacturonase inhibitor 1 precursor
611	S02_71011504	2	Sobic.002G343100.1	Putative symbiosis receptor-like kinase
612	S02_71011504	2	Sobic.002G343400.1	Putative Tic20 protein
613	S02_71011504	2	Sobic.002G343700.1	Putative uncharacterized protein
614	S02_71011504	2	Sobic.002G344600.1	Putative uncharacterized protein
615	S02_71011504	2	Sobic.002G343500.1	SERINE/THREONINE-PROTEIN KINASE // CALCIUM-DEPENDENT PROTEIN KINASE 14
616	S02_71011504	2	Sobic.002G344000.1	Trypsin-like peptidase domain (Trypsin_2)
617	S02_71011504	2	Sobic.002G344201.1	Trypsin-like peptidase domain (Trypsin_2)
618	S02_72662765	2	Sobic.002G366500.2	anthocyanin 3-O-beta-glucosyltransferase
619	S02_72662765	2	Sobic.002G367300.1	Domain of unknown function (DUF4378) (DUF4378)
620	S02_72662765	2	Sobic.002G367000.1	glycerophosphoryl diester phosphodiesterase family protein
621	S02_72662765	2	Sobic.002G366400.1	histone deacetylase
622	S02_72662765	2	Sobic.002G366300.1	hydrolase, alpha/beta fold family domain containing protein
623	S02_72662765	2	Sobic.002G367400.1	methyl esterase 11
624	S02_72662765	2	Sobic.002G366100.1	NAD dependent epimerase/dehydratase family protein
625	S02_72662765	2	Sobic.002G366200.2	NAD dependent epimerase/dehydratase family protein
626	S02_72662765	2	Sobic.002G365801.1	None available
627	S02_72662765	2	Sobic.002G366700.1	paired amphipathic helix protein Sin3a (SIN3A)
628	S02_72662765	2	Sobic.002G367100.1	protein of unknown function DUF1675 domain containing protein
629	S02_72662765	2	Sobic.002G366600.1	Putative uncharacterized protein
630	S02_72662765	2	Sobic.002G366900.2	receptor-like protein kinase precursor
631	S02_72662765	2	Sobic.002G366800.1	RNA recognition motif containing protein
632	S02_72662765	2	Sobic.002G367200.2	RNA-binding protein-like
633	S02_72662765	2	Sobic.002G365900.1	WD repeat-containing protein 12
634	S02_72662765	2	Sobic.002G366000.1	X8 domain containing protein
635	S02_75628738	2	Sobic.002G407000.1	4-alpha-glucanotransferase
636	S02_75628738	2	Sobic.002G407900.1	copper/zinc superoxide dismutase
637	S02_75628738	2	Sobic.002G406500.1	elongation factor protein
638	S02_75628738	2	Sobic.002G405800.1	FALZ-RELATED BROMODOMAIN-CONTAINING PROTEINS
639	S02_75628738	2	Sobic.002G406900.1	F-box domain containing protein
640	S02_75628738	2	Sobic.002G407800.3	isopentenyltransferase 9
641	S02_75628738	2	Sobic.002G408000.3	Kinase interacting (KIP1-like) family protein
642	S02_75628738	2	Sobic.002G407300.2	NAD(P)-binding Rossmann-fold superfamily protein
643	S02_75628738	2	Sobic.002G407400.2	NAD(P)-binding Rossmann-fold superfamily protein
644	S02_75628738	2	Sobic.002G407500.1	NAD(P)-binding Rossmann-fold superfamily protein
645	S02_75628738	2	Sobic.002G407700.1	NAD(P)-binding Rossmann-fold superfamily protein
646	S02_75628738	2	Sobic.002G406801.1	None available
647	S02_75628738	2	Sobic.002G407100.2	None available
648	S02_75628738	2	Sobic.002G406000.2	Nucleic acid-binding, OB-fold-like protein
649	S02_75628738	2	Sobic.002G406300.1	Nucleolar protein NOP56
650	S02_75628738	2	Sobic.002G406200.1	Putative uncharacterized protein
651	S02_75628738	2	Sobic.002G405900.1	RING/U-box superfamily protein
652	S02_75628738	2	Sobic.002G406600.1	RNA recognition motif containing protein
653	S02_75628738	2	Sobic.002G407200.1	sex determination protein tasselseed-2
654	S02_75628738	2	Sobic.002G408100.1	sodium hydrogen exchanger 2
655	S02_75628738	2	Sobic.002G406400.1	Tetratricopeptide repeat (TPR)-like superfamily protein
656	S02_75628738	2	Sobic.002G406700.1	tyrosine-specific transport protein
657	S02_75893499	2	Sobic.002G411000.1	AP2 domain containing protein
658	S02_75893499	2	Sobic.002G409700.2	DNA polymerase zeta (POLZ1
659	S02_75893499	2	Sobic.002G410200.2	None available
660	S02_75893499	2	Sobic.002G410600.1	None available
661	S02_75893499	2	Sobic.002G410800.2	None available
662	S02_75893499	2	Sobic.002G410850.1	None available
663	S02_75893499	2	Sobic.002G410900.1	None available
664	S02_75893499	2	Sobic.002G411200.1	None available
665	S02_75893499	2	Sobic.002G411400.1	nucleolar GTP-binding protein 1
666	S02_75893499	2	Sobic.002G410050.1	Predicted protein
667	S02_75893499	2	Sobic.002G411300.1	Putative uncharacterized protein P0625E02.128
668	S02_75893499	2	Sobic.002G409900.1	spo0B-associated GTP-binding protein
669	S02_75893499	2	Sobic.002G410700.1	vacuolar ATP synthase subunit F
670	S02_75893499	2	Sobic.002G409800.1	xylose isomerase
671	S02_76642217	2	Sobic.002G418200.1	B3 DNA binding domain containing protein
672	S02_76642217	2	Sobic.002G418100.2	bZIP transcription factor domain containing protein
673	S02_76642217	2	Sobic.002G419600.2	cytochrome P450
674	S02_76642217	2	Sobic.002G419100.1	eukaryotic translation initiation factor 2 subunit beta
675	S02_76642217	2	Sobic.002G419350.1	GLUTATHIONE S-TRANSFERASE
676	S02_76642217	2	Sobic.002G419500.2	HAD superfamily phosphatase
677	S02_76642217	2	Sobic.002G418800.1	None available
678	S02_76642217	2	Sobic.002G419550.1	None available
679	S02_76642217	2	Sobic.002G419700.1	OsCML32 - Calmodulin-related calcium sensor protein
680	S02_76642217	2	Sobic.002G418900.1	Probable zinc-ribbon domain (zinc_ribbon_12)
681	S02_76642217	2	Sobic.002G419200.1	Protein kinase domain (Pkinase) // Leucine Rich Repeat (LRR_1)
682	S02_76642217	2	Sobic.002G418700.1	Protein of unknown function (DUF3615)
683	S02_76642217	2	Sobic.002G419000.1	Ribosomal protein S6 kinase
684	S02_76642217	2	Sobic.002G418600.1	SNF2 family N-terminal domain containing protein
685	S02_76642217	2	Sobic.002G419800.1	structural constituent of ribosome
686	S02_76642217	2	Sobic.002G418400.1	ubiquinol-cytochrome c reductase complex 6.7 kDa protein
687	S02_76642217	2	Sobic.002G418300.1	vacuolar-sorting receptor precursor
688	S02_76642217	2	Sobic.002G418500.1	WRKY47
689	S03_13389981	3	Sobic.003G138200.5	2-oxoglutarate (2OG) and Fe(II)-dependent oxygenase superfamily protein
690	S03_13389981	3	Sobic.003G138500.4	aspartic proteinase A1
691	S03_13389981	3	Sobic.003G138900.1	Isopenicillin-N epimerase
692	S03_13389981	3	Sobic.003G139000.1	Isopenicillin-N epimerase
693	S03_13389981	3	Sobic.003G138600.1	None available
694	S03_13389981	3	Sobic.003G139100.1	None available
695	S03_13389981	3	Sobic.003G138550.1	pentatricopeptide (PPR) repeat-containing protein
696	S03_13389981	3	Sobic.003G138300.1	Putative uncharacterized protein
697	S03_13389981	3	Sobic.003G138100.1	tetratricopeptide repeat (TPR)-containing protein
698	S03_13389981	3	Sobic.003G138400.1	WRKY9
699	S03_13389981	3	Sobic.003G139050.1	zinc-binding in reverse transcriptase (zf-RVT)
700	S03_14888346	3	Sobic.003G144900.1	cAMP-regulated phosphoprotein
701	S03_14888346	3	Sobic.003G145400.1	CAMP-RESPONSE ELEMENT BINDING PROTEIN-RELATED
702	S03_14888346	3	Sobic.003G145300.1	Domain of unknown function (DUF3511) (DUF3511)
703	S03_14888346	3	Sobic.003G145100.2	MYB family transcription factor
704	S03_14888346	3	Sobic.003G144950.1	None available
705	S03_14888346	3	Sobic.003G145000.1	None available
706	S03_14888346	3	Sobic.003G145050.1	None available
707	S03_14888346	3	Sobic.003G145250.1	None available
708	S03_14888346	3	Sobic.003G145200.1	Plant specific eukaryotic initiation factor 4B (eIF-4B)
709	S03_15463061	3	Sobic.003G148500.1	endoglucanase
710	S03_15463061	3	Sobic.003G148550.1	None available
711	S03_15463061	3	Sobic.003G148300.1	pectinesterase
712	S03_15463061	3	Sobic.003G148400.1	pectinesterase
713	S03_15463061	3	Sobic.003G148200.1	RNA recognition motif containing protein
714	S03_20492892	3	Sobic.003G163900.1	LEUCINE-RICH REPEAT-CONTAINING PROTEIN
715	S03_20492892	3	Sobic.003G163401.1	None available
716	S03_20492892	3	Sobic.003G163600.1	None available
717	S03_20492892	3	Sobic.003G163801.1	None available
718	S03_20492892	3	Sobic.003G163500.1	OsGrx_C7 - glutaredoxin subgroup III
719	S03_20492892	3	Sobic.003G163700.1	OsGrx_C7 - glutaredoxin subgroup III
720	S03_22745585	3	Sobic.003G165551.1	ZINC FINGER CCHC DOMAIN CONTAINING PROTEIN
721	S03_23954368	3	Sobic.003G166001.1	None available
722	S03_2676368	3	Sobic.003G030000.1	Alkaline phytoceramidase (aPHC)
723	S03_2676368	3	Sobic.003G029600.1	coatomer alpha subunit
724	S03_2676368	3	Sobic.003G030600.1	cytochrome P450
725	S03_2676368	3	Sobic.003G029900.1	cytokinin oxidase/ dehydrogenase precursor
726	S03_2676368	3	Sobic.003G030500.1	DEAD-box ATP-dependent RNA helicase
727	S03_2676368	3	Sobic.003G030700.1	ectonucleotide pyrophosphatase/phosphodiesterase family member 1
728	S03_2676368	3	Sobic.003G030900.1	FAST LEU-RICH DOMAIN-CONTAINING
729	S03_2676368	3	Sobic.003G030450.1	None available
730	S03_2676368	3	Sobic.003G030100.1	Pentatricopeptide repeat (PPR-like) superfamily protein
731	S03_2676368	3	Sobic.003G030200.1	phosphopantothenoylcysteine decarboxylase
732	S03_2676368	3	Sobic.003G030800.1	PRA1 (Prenylated rab acceptor) family protein
733	S03_2676368	3	Sobic.003G030300.1	Predicted protein
734	S03_2676368	3	Sobic.003G029700.1	Protein kinase family protein
735	S03_2676368	3	Sobic.003G030400.1	Ribonuclease III family protein
736	S03_2676368	3	Sobic.003G029800.1	RNA-dependent RNA polymerase
737	S03_3474070	3	Sobic.003G037600.1	2-aminoethanethiol dioxygenase
738	S03_3474070	3	Sobic.003G037100.1	expressed protein
739	S03_3474070	3	Sobic.003G037200.1	GDSL-like lipase/acylhydrolase
740	S03_3474070	3	Sobic.003G036950.1	None available
741	S03_3474070	3	Sobic.003G036900.1	Putative uncharacterized protein
742	S03_3474070	3	Sobic.003G037000.1	SERINE/THREONINE-PROTEIN KINASE
743	S03_3474070	3	Sobic.003G037300.1	Twin LOV 1
744	S03_3474070	3	Sobic.003G037700.1	WD domain, G-beta repeat domain containing protein
745	S03_3474070	3	Sobic.003G037400.1	WRKY10
746	S03_3474070	3	Sobic.003G037500.1	WRKY107
747	S03_40422205	3	Sobic.003G173700.2	sterol-4alpha-methyl oxidase 1-1
748	S03_41407539	3	No genes in defined region	No genes in defined region
749	S03_4722073	3	Sobic.003G051200.1	Auxin-induced-related
750	S03_4722073	3	Sobic.003G051100.1	Brassinosteroid insensitive 1-associated receptor kinase 1
751	S03_4722073	3	Sobic.003G051400.2	cytochrome c oxidase polypeptide Vc
752	S03_4722073	3	Sobic.003G051800.1	DNA-directed RNA polymerase III subunit RPC7
753	S03_4722073	3	Sobic.003G052000.1	Domain of unknown function (DUF239)
754	S03_4722073	3	Sobic.003G052300.1	GALACTINOL--SUCROSE GALACTOSYLTRANSFERASE 5
755	S03_4722073	3	Sobic.003G052200.2	G-PATCH DOMAIN-CONTAINING PROTEIN
756	S03_4722073	3	Sobic.003G052100.2	Leucine rich repeat N-terminal domain (LRRNT_2)
757	S03_4722073	3	Sobic.003G051300.1	None available
758	S03_4722073	3	Sobic.003G051700.1	None available
759	S03_4722073	3	Sobic.003G051900.1	None available
760	S03_4722073	3	Sobic.003G052600.3	None available
761	S03_4722073	3	Sobic.003G052500.1	Photosystem I reaction center subunit XI
762	S03_4722073	3	Sobic.003G051500.2	PPR repeat domain containing protein
763	S03_4722073	3	Sobic.003G052400.1	Protein of unknown function (DUF1421)
764	S03_4722073	3	Sobic.003G052900.1	Ramosa 2
765	S03_4722073	3	Sobic.003G052800.1	RST1
766	S03_4722073	3	Sobic.003G052700.1	Tryptophan transaminase / Tryptophan aminotransferase
767	S03_4722073	3	Sobic.003G051600.1	Universal stress protein family (Usp)
768	S03_48096155	3	Sobic.003G182200.1	2-oxoglutarate (2OG) and Fe(II)-dependent oxygenase superfamily protein
769	S03_48096155	3	Sobic.003G182300.2	E3 ubiquitin-protein ligase SIS3
770	S03_48096155	3	Sobic.003G182400.1	RIBOSE-5-PHOSPHATE ISOMERASE B
771	S03_51710045	3	Sobic.003G194300.1	50S ribosomal protein
772	S03_51710045	3	Sobic.003G193800.1	calmodulin-binding protein
773	S03_51710045	3	Sobic.003G193700.1	Carbamoyl phosphate synthase large subunit
774	S03_51710045	3	Sobic.003G194400.1	HSF-type DNA-binding domain containing protein
775	S03_51710045	3	Sobic.003G194100.1	mitochondrial carrier protein
776	S03_51710045	3	Sobic.003G193900.1	None available
777	S03_51710045	3	Sobic.003G194200.1	ZmGR2c
778	S03_53379853	3	Sobic.003G203500.1	aldehyde dehydrogenase
779	S03_53379853	3	Sobic.003G203600.1	aldehyde dehydrogenase
780	S03_53379853	3	Sobic.003G203300.1	ATP-dependent Zn proteases-like protein
781	S03_53379853	3	Sobic.003G203800.1	B3 DNA binding domain containing protein
782	S03_53379853	3	Sobic.003G203833.1	B3 DNA binding domain containing protein
783	S03_53379853	3	Sobic.003G204200.1	B3 DNA binding domain containing protein
784	S03_53379853	3	Sobic.003G203900.1	CELL WALL / VACUOLAR INHIBITOR OF FRUCTOSIDASE 1-RELATED
785	S03_53379853	3	Sobic.003G203700.1	hypothetical protein
786	S03_53379853	3	Sobic.003G203866.1	None available
787	S03_53379853	3	Sobic.003G204000.1	None available
788	S03_53379853	3	Sobic.003G204100.1	None available
789	S03_53379853	3	Sobic.003G204300.1	Protein of unknown function (DUF1070)
790	S03_53379853	3	Sobic.003G204400.1	Protein of unknown function (DUF1070)
791	S03_53379853	3	Sobic.003G203400.1	serine/threonine-protein kinase AFC3
792	S03_57762567	3	Sobic.003G238400.1	bromodomain domain containing protein
793	S03_57762567	3	Sobic.003G238600.1	GDSL-like lipase/acylhydrolase
794	S03_57762567	3	Sobic.003G238700.3	GDSL-like lipase/acylhydrolase
795	S03_57762567	3	Sobic.003G237800.1	hydrolase, alpha/beta fold family domain containing protein
796	S03_57762567	3	Sobic.003G238500.1	lactate/malate dehydrogenase
797	S03_57762567	3	Sobic.003G237500.1	None available
798	S03_57762567	3	Sobic.003G237600.1	None available
799	S03_57762567	3	Sobic.003G237700.1	None available
800	S03_57762567	3	Sobic.003G238250.1	None available
801	S03_57762567	3	Sobic.003G238750.1	None available
802	S03_57762567	3	Sobic.003G238300.2	Os6bglu25 - beta-glucosidase homologue, similar to Os3bglu6
803	S03_57762567	3	Sobic.003G237900.1	potassium channel AKT1
804	S03_57762567	3	Sobic.003G238000.1	ras-related protein
805	S03_57762567	3	Sobic.003G238200.1	receptor-like protein kinase
806	S03_57762567	3	Sobic.003G238100.1	TATA-binding protein-associated factor TAFII55 family protein
807	S03_60633619	3	Sobic.003G269100.1	AWPM-19-like membrane family protein
808	S03_60633619	3	Sobic.003G269500.1	cytochrome P450
809	S03_60633619	3	Sobic.003G269600.1	cytochrome P450
810	S03_60633619	3	Sobic.003G270200.1	dehydrin family protein
811	S03_60633619	3	Sobic.003G270100.1	DNAJ heat shock N-terminal domain-containing protein
812	S03_60633619	3	Sobic.003G269000.1	mitogen-activated protein kinase kinase kinase 15
813	S03_60633619	3	Sobic.003G268900.1	mitogen-activated protein kinase kinase kinase 16
814	S03_60633619	3	Sobic.003G268800.2	mitogen-activated protein kinase kinase kinase 17
815	S03_60633619	3	Sobic.003G270300.1	MYB family transcription factor
816	S03_60633619	3	Sobic.003G270000.1	None available
817	S03_60633619	3	Sobic.003G269300.1	Nodulin MtN3 family protein
818	S03_60633619	3	Sobic.003G269200.1	Putative uncharacterized protein P0047E11.2
819	S03_60633619	3	Sobic.003G269400.2	regulator of chromosome condensation
820	S03_60633619	3	Sobic.003G269700.1	SAM dependent carboxyl methyltransferase
821	S03_60633619	3	Sobic.003G269800.1	Sec14p-like phosphatidylinositol transfer family protein
822	S03_60633619	3	Sobic.003G269900.1	Subtilase family protein
826	S03_60633978	3	Sobic.003G269100.1	AWPM-19-like membrane family protein
831	S03_60633978	3	Sobic.003G269600.1	CYTOCHROME P450 711A1
830	S03_60633978	3	Sobic.003G269500.1	Cytochrome P450 monooxygenase CYP711A12
837	S03_60633978	3	Sobic.003G270200.1	dehydrin family protein
836	S03_60633978	3	Sobic.003G270100.1	DNAJ HEAT SHOCK N-TERMINAL DOMAIN-CONTAINING PROTEIN
823	S03_60633978	3	Sobic.003G268800.2	MITOGEN-ACTIVATED KINASE KINASE KINASE
824	S03_60633978	3	Sobic.003G268900.1	MITOGEN-ACTIVATED KINASE KINASE KINASE
825	S03_60633978	3	Sobic.003G269000.1	MITOGEN-ACTIVATED KINASE KINASE KINASE
838	S03_60633978	3	Sobic.003G270300.1	MYB family transcription factor
835	S03_60633978	3	Sobic.003G270000.1	None available
828	S03_60633978	3	Sobic.003G269300.1	nodulin MtN3 family protein
834	S03_60633978	3	Sobic.003G269900.1	OsSub12 - Putative Subtilisin homologue
833	S03_60633978	3	Sobic.003G269800.1	phosphatidylinositol transfer
827	S03_60633978	3	Sobic.003G269200.1	Putative uncharacterized protein P0047E11.2
832	S03_60633978	3	Sobic.003G269700.1	SAM dependent carboxyl methyltransferase
829	S03_60633978	3	Sobic.003G269400.2	Zinc finger protein-like
839	S03_65157675	3	Sobic.003G324400.2	AP2 domain containing protein
840	S03_65157675	3	Sobic.003G324500.1	AP2 domain containing protein
841	S03_65157675	3	Sobic.003G325800.1	ATP-binding region, ATPase-like domain containing protein
842	S03_65157675	3	Sobic.003G325200.3	disease resistance protein
843	S03_65157675	3	Sobic.003G325000.1	Domain of unknown function (DUF4220) (DUF4220)
844	S03_65157675	3	Sobic.003G325500.1	ICE-like protease p20 domain containing protein
845	S03_65157675	3	Sobic.003G326200.1	LTPL35 - Protease inhibitor/seed storage/LTP family protein precursor, putative
846	S03_65157675	3	Sobic.003G325400.1	methyladenine glycosylase
847	S03_65157675	3	Sobic.003G325100.1	NB-ARC domain containing protein
848	S03_65157675	3	Sobic.003G325300.1	NB-ARC/LRR disease resistance protein
849	S03_65157675	3	Sobic.003G324700.1	None available
850	S03_65157675	3	Sobic.003G324800.2	None available
851	S03_65157675	3	Sobic.003G325600.1	None available
852	S03_65157675	3	Sobic.003G326000.1	nucleotide pyrophosphatase/phosphodiesterase
853	S03_65157675	3	Sobic.003G326100.1	nucleotide pyrophosphatase/phosphodiesterase
854	S03_65157675	3	Sobic.003G325900.2	pentatricopeptide repeat
855	S03_65157675	3	Sobic.003G324900.1	Putative uncharacterized protein
856	S03_65157675	3	Sobic.003G325700.1	Putative uncharacterized protein
857	S03_65157675	3	Sobic.003G324600.1	transcription factor-related
858	S03_6835456	3	Sobic.003G079750.1	3-beta-D-glucan glucosyltransferase
859	S03_6835456	3	Sobic.003G079200.1	Gamma-glutamyl-gamma-aminobutyrate hydrolase
860	S03_6835456	3	Sobic.003G079600.1	Glycerophosphodiester phosphodiesterase
861	S03_6835456	3	Sobic.003G079800.1	Glycerophosphodiester phosphodiesterase
862	S03_6835456	3	Sobic.003G080100.3	Glycerophosphodiester phosphodiesterase
863	S03_6835456	3	Sobic.003G078700.3	LIPID PHOSPHATE PHOSPHATASE
864	S03_6835456	3	Sobic.003G079466.1	None available
865	S03_6835456	3	Sobic.003G079532.1	None available
866	S03_6835456	3	Sobic.003G079725.1	None available
867	S03_6835456	3	Sobic.003G079775.1	None available
868	S03_6835456	3	Sobic.003G079100.2	o-succinylbenzoate synthase / OSBS
869	S03_6835456	3	Sobic.003G078800.1	PB1 domain containing protein
870	S03_6835456	3	Sobic.003G079300.1	Protein of unknown function (DUF789)
871	S03_6835456	3	Sobic.003G079900.2	Protein tyrosine kinase (Pkinase_Tyr)
872	S03_6835456	3	Sobic.003G078900.1	reticulon domain containing protein
873	S03_6835456	3	Sobic.003G079400.3	Ser/Thr protein kinase
874	S03_6835456	3	Sobic.003G079700.1	Ser/Thr protein kinase
875	S03_6835456	3	Sobic.003G080000.1	Ser/Thr protein kinase
876	S03_69874104	3	Sobic.003G387300.1	ABC-2 type transporter domain containing protein
877	S03_69874104	3	Sobic.003G388000.1	Anaphase-promoting complex subunit 3
878	S03_69874104	3	Sobic.003G386700.2	ASPARTYL PROTEASE DDI-RELATED
879	S03_69874104	3	Sobic.003G386600.1	calreticulin precursor protein
880	S03_69874104	3	Sobic.003G387600.1	Chromatin assembly factor 1 subunit A (CHAF1A)
881	S03_69874104	3	Sobic.003G386800.1	Cytochrome b-561/ferric reductase transmembrane domains
882	S03_69874104	3	Sobic.003G386000.1	Fructokinase-1
883	S03_69874104	3	Sobic.003G386900.1	GRAS domain family (GRAS)
884	S03_69874104	3	Sobic.003G387500.1	IQ calmodulin-binding motif domain containing protein
885	S03_69874104	3	Sobic.003G387900.1	Large subunit ribosomal protein L5e
886	S03_69874104	3	Sobic.003G385500.1	LIPOXYGENASE
887	S03_69874104	3	Sobic.003G385900.1	Lipoxygenase
888	S03_69874104	3	Sobic.003G386200.1	MEMBRANE ASSOCIATED RING FINGER
889	S03_69874104	3	Sobic.003G387000.1	Membrane protein-like
890	S03_69874104	3	Sobic.003G387100.1	Membrane-associated 30 kDa protein
891	S03_69874104	3	Sobic.003G385600.1	Myb/SANT-like DNA-binding domain
892	S03_69874104	3	Sobic.003G385700.1	None available
893	S03_69874104	3	Sobic.003G385800.1	None available
894	S03_69874104	3	Sobic.003G386350.1	None available
895	S03_69874104	3	Sobic.003G386400.1	None available
896	S03_69874104	3	Sobic.003G387200.1	None available
897	S03_69874104	3	Sobic.003G387400.1	None available
898	S03_69874104	3	Sobic.003G387700.1	None available
899	S03_69874104	3	Sobic.003G387800.1	Rhodanese-like domain containing protein
900	S03_69874104	3	Sobic.003G386100.1	selenoprotein precursor
901	S03_69874104	3	Sobic.003G386500.1	SMALL NUCLEAR RIBONUCLEOPROTEIN F SNRNP-F
902	S03_69874104	3	Sobic.003G386300.1	TRIGGER FACTOR CHAPERONE AND PEPTIDYL-PROLYL CIS/TRANS ISOMERASE
903	S03_7959889	3	Sobic.003G092200.1	Core histone H2A/H2B/H3/H4 domain containing protein
904	S03_7959889	3	Sobic.003G090700.1	Domain of unknown function (DUF569) (DUF569)
905	S03_7959889	3	Sobic.003G090600.1	E3 UBIQUITIN-PROTEIN LIGASE
906	S03_7959889	3	Sobic.003G090650.1	None available
907	S03_7959889	3	Sobic.003G091600.3	None available
908	S03_7959889	3	Sobic.003G091850.1	None available
909	S03_7959889	3	Sobic.003G091900.1	None available
910	S03_7959889	3	Sobic.003G092033.1	None available
911	S03_7959889	3	Sobic.003G092066.1	None available
912	S03_7959889	3	Sobic.003G092100.1	None available
913	S03_7959889	3	Sobic.003G090800.1	seven in absentia protein family protein
914	S03_7959889	3	Sobic.003G090900.2	seven in absentia protein family protein
915	S03_7959889	3	Sobic.003G091001.1	seven in absentia protein family protein
916	S03_7959889	3	Sobic.003G091100.1	seven in absentia protein family protein
917	S03_7959889	3	Sobic.003G091200.1	seven in absentia protein family protein
918	S03_7959889	3	Sobic.003G091300.1	seven in absentia protein family protein
919	S03_7959889	3	Sobic.003G091400.1	seven in absentia protein family protein
920	S03_7959889	3	Sobic.003G091500.1	seven in absentia protein family protein
921	S03_7959889	3	Sobic.003G091550.1	seven in absentia protein family protein
922	S03_7959889	3	Sobic.003G091700.1	seven in absentia protein family protein
923	S03_7959889	3	Sobic.003G091800.2	seven in absentia protein family protein
924	S03_7959889	3	Sobic.003G092000.1	seven in absentia protein family protein
925	S03_7959889	3	Sobic.003G092150.1	seven in absentia protein family protein
926	S03_7959889	3	Sobic.003G092300.1	seven in absentia protein family protein
927	S04_1013351	4	Sobic.004G012300.1	Asparaginase / L-asparagine amidohydrolase
928	S04_1013351	4	Sobic.004G012501.1	Calmodulin-lysine N-methyltransferase
929	S04_1013351	4	Sobic.004G011566.1	catalase isozyme A
930	S04_1013351	4	Sobic.004G012100.1	CIRCADIAN PROTEIN CLOCK/ARNT/BMAL/PAS // SUBFAMILY
931	S04_1013351	4	Sobic.004G012800.1	DNA-directed RNA polymerase II subunit RPB4
932	S04_1013351	4	Sobic.004G012600.1	esterase/lipase/thioesterase family protein
933	S04_1013351	4	Sobic.004G011433.1	F-box domain and LRR containing protein
934	S04_1013351	4	Sobic.004G011300.1	Heat shock factor protein hsf8-like
935	S04_1013351	4	Sobic.004G011700.1	Heat shock protein 70 (Hsp 70) family protein
936	S04_1013351	4	Sobic.004G013200.2	IONOTROPIC GLUTAMATE RECEPTOR
937	S04_1013351	4	Sobic.004G012900.1	Low PSII Accumulation 3
938	S04_1013351	4	Sobic.004G012400.1	mevalonate kinase
939	S04_1013351	4	Sobic.004G013100.1	minor histocompatibility antigen H13
940	S04_1013351	4	Sobic.004G011800.1	OPT oligopeptide transporter protein (OPT)
941	S04_1013351	4	Sobic.004G011900.1	OPT oligopeptide transporter protein (OPT)
942	S04_1013351	4	Sobic.004G012000.1	oxidoreductase, short chain dehydrogenase/reductase family domain containing protein
943	S04_1013351	4	Sobic.004G012250.1	PQQ OXIDOREDUCTASE-RELATED
944	S04_1013351	4	Sobic.004G012200.1	Protein kinase domain (Pkinase)
945	S04_1013351	4	Sobic.004G013000.1	REMORIN
946	S04_1013351	4	Sobic.004G012700.2	remorin family protein
947	S04_10713841	4	Sobic.004G110500.1	None available
948	S04_10713841	4	Sobic.004G110600.1	Putative uncharacterized protein
949	S04_10713841	4	Sobic.004G110200.1	RING FINGER DOMAIN-CONTAINING
950	S04_10713841	4	Sobic.004G110300.1	RING FINGER DOMAIN-CONTAINING
951	S04_10713841	4	Sobic.004G110400.1	RING-H2 finger protein
952	S04_12038622	4	Sobic.004G116100.1	50S ribosomal protein L21, chloroplast precursor
953	S04_12038622	4	Sobic.004G116000.3	CPuORF16 - conserved peptide uORF-containing transcript
954	S04_12038622	4	Sobic.004G115700.1	extra-large G-protein-related
955	S04_12038622	4	Sobic.004G115600.1	HMG1/2
956	S04_12038622	4	Sobic.004G115200.1	None available
957	S04_12038622	4	Sobic.004G115950.1	None available
958	S04_12038622	4	Sobic.004G116050.1	None available
959	S04_12038622	4	Sobic.004G116200.1	None available
960	S04_12038622	4	Sobic.004G115500.1	Putative uncharacterized protein
961	S04_12038622	4	Sobic.004G115900.1	Putative uncharacterized protein
962	S04_12038622	4	Sobic.004G115750.1	retrotransposon protein, putative, unclassified
963	S04_12038622	4	Sobic.004G115800.3	sec20 domain containing protein
964	S04_12038622	4	Sobic.004G115350.1	U4/U6 small nuclear ribonucleoprotein PRP3 (PRPF3)
965	S04_13622192	4	Sobic.004G122300.1	None available
966	S04_13622192	4	Sobic.004G122200.1	Protein of unknown function (DUF295)
967	S04_16661455	4	No genes in defined region	No genes in defined region
968	S04_19840847	4	Sobic.004G132350.1	None available
969	S04_19840847	4	Sobic.004G132400.1	Protein kinase domain (Pkinase) // Legume lectin domain (Lectin_legB)
970	S04_19840847	4	Sobic.004G132300.1	Protein of unknown function (DUF707)
971	S04_20578520	4	No genes in defined region	No genes in defined region
972	S04_20578555	4	No genes in defined region	No genes in defined region
973	S04_22922499	4	No genes in defined region	No genes in defined region
974	S04_2583552	4	Sobic.004G031600.1	Cyclin family protein
975	S04_2583552	4	Sobic.004G031501.1	Domain of unknown function (DUF2828) (DUF2828)
976	S04_2583552	4	Sobic.004G032300.1	DUF1645 domain containing protein
977	S04_2583552	4	Sobic.004G032100.1	Eukaryotic protein of unknown function (DUF829)
978	S04_2583552	4	Sobic.004G033000.1	Glycosyltransferase family 61 protein
979	S04_2583552	4	Sobic.004G032400.1	L-aspartate oxidase 1
980	S04_2583552	4	Sobic.004G032800.3	MITOGEN-ACTIVATED PROTEIN KINASE
981	S04_2583552	4	Sobic.004G032500.1	NITRATEIRON DEHYDROGENASE
982	S04_2583552	4	Sobic.004G032600.1	None available
983	S04_2583552	4	Sobic.004G032200.1	Pantetheine-phosphate adenylyltransferase / PPAT
984	S04_2583552	4	Sobic.004G031700.2	Predicted E3 ubiquitin ligase
985	S04_2583552	4	Sobic.004G032000.1	proteasome alpha subunit F1
986	S04_2583552	4	Sobic.004G031400.1	receptor-like kinase in in flowers 3
987	S04_2583552	4	Sobic.004G031800.1	Sec14p-like phosphatidylinositol transfer family protein
988	S04_2583552	4	Sobic.004G031900.1	Sec14p-like phosphatidylinositol transfer family protein
989	S04_2583552	4	Sobic.004G031300.2	Tetratricopeptide repeat (TPR)-like superfamily protein
990	S04_2583552	4	Sobic.004G032900.1	WEE1 kinase homolog
991	S04_27911251	4	Sobic.004G135366.1	None available
992	S04_37287220	4	No genes in defined region	No genes in defined region
993	S04_3741160	4	Sobic.004G045300.1	60S ribosomal protein L19-3
994	S04_3741160	4	Sobic.004G045400.1	60S ribosomal protein L37a
995	S04_3741160	4	Sobic.004G046300.1	DUF584 domain containing protein
996	S04_3741160	4	Sobic.004G044900.2	glutathione S-transferase THETA 3
997	S04_3741160	4	Sobic.004G046500.2	GTP-binding protein lepA
998	S04_3741160	4	Sobic.004G045700.2	Leucine Rich Repeat (LRR_1)
999	S04_3741160	4	Sobic.004G044700.1	Leucine-rich receptor-like protein kinase family protein
1000	S04_3741160	4	Sobic.004G044800.1	Leucine-rich receptor-like protein kinase family protein
1001	S04_3741160	4	Sobic.004G045000.1	Leucine-rich receptor-like protein kinase family protein
1002	S04_3741160	4	Sobic.004G045800.2	Leucine-rich receptor-like protein kinase family protein
1003	S04_3741160	4	Sobic.004G045900.2	Leucine-rich receptor-like protein kinase family protein
1004	S04_3741160	4	Sobic.004G044401.1	None available
1005	S04_3741160	4	Sobic.004G045632.1	None available
1006	S04_3741160	4	Sobic.004G046001.1	None available
1007	S04_3741160	4	Sobic.004G046700.2	OsFBLD3 - F-box, LRR and FBD domain containing protein
1008	S04_3741160	4	Sobic.004G044500.1	PF13855 - Protein kinase domain (Pkinase)
1009	S04_3741160	4	Sobic.004G045500.1	phytosulfokine receptor precursor
1010	S04_3741160	4	Sobic.004G046800.1	Protein of unknown function (DUF1618) (DUF1618)
1011	S04_3741160	4	Sobic.004G045566.1	ras-related protein
1012	S04_3741160	4	Sobic.004G045100.1	receptor like protein 2
1013	S04_3741160	4	Sobic.004G045200.1	receptor like protein 2
1014	S04_3741160	4	Sobic.004G046400.1	rhodanese-like domain containing protein
1015	S04_3741160	4	Sobic.004G046600.1	RNA recognition motif 2 domain containing protein
1016	S04_3741160	4	Sobic.004G046100.1	sulfotransferase domain containing protein
1017	S04_3741160	4	Sobic.004G046200.1	sulfotransferase domain containing protein
1018	S04_38064121	4	Sobic.004G137601.1	ZINC FINGER CCHC DOMAIN CONTAINING PROTEIN
1019	S04_39191115	4	Sobic.004G138650.1	None available
1020	S04_39191115	4	Sobic.004G138700.1	None available
1021	S04_39191115	4	Sobic.004G138750.1	None available
1022	S04_41002930	4	Sobic.004G140501.1	BED FINGER-RELATED
1023	S04_41002930	4	Sobic.004G140800.1	None available
1024	S04_41002930	4	Sobic.004G140850.1	None available
1025	S04_41002930	4	Sobic.004G140600.1	Oligonucleotidase
1026	S04_43060603	4	No genes in defined region	No genes in defined region
1027	S04_44341632	4	No genes in defined region	No genes in defined region
1028	S04_47568151	4	Sobic.004G150400.1	HSF-type DNA-binding domain containing protein
1029	S04_47568151	4	Sobic.004G150600.2	None available
1030	S04_47568151	4	Sobic.004G150650.1	retrotransposon protein, putative, unclassified
1031	S04_49529918	4	Sobic.004G156732.1	cytochrome b5-like Heme/Steroid binding domain containing protein
1032	S04_49529918	4	Sobic.004G156400.3	LSM domain containing protein
1033	S04_49529918	4	Sobic.004G156666.1	None available
1034	S04_49529918	4	Sobic.004G156900.1	OsGrx_C8 - glutaredoxin subgroup III
1035	S04_49529918	4	Sobic.004G156800.1	RNA pseudouridine synthase
1036	S04_49529918	4	Sobic.004G156300.2	SAUR family protein (SAUR)
1037	S04_49529918	4	Sobic.004G156600.1	SWI/SNF-related matrix-associated actin-dependent regulator of chromatin subfamily A
1038	S04_49529918	4	Sobic.004G156500.1	TELOMERIC REPEAT BINDING PROTEIN
1039	S04_50687070	4	Sobic.004G160200.1	DUF803 domain containing
1040	S04_50687070	4	Sobic.004G159866.1	None available
1041	S04_50687070	4	Sobic.004G160350.1	None available
1042	S04_50687070	4	Sobic.004G160000.1	potassium transporter
1043	S04_50687070	4	Sobic.004G160300.1	Putative uncharacterized protein P0461D06.4
1044	S04_50687070	4	Sobic.004G160400.2	Trypsin-like peptidase domain (Trypsin_2)
1045	S04_50687070	4	Sobic.004G160100.1	ZOS2-08 - C2H2 zinc finger protein
1046	S04_51152508	4	Sobic.004G161900.1	Acetyl-CoA synthetase (ACSS)
1047	S04_51152508	4	Sobic.004G162400.1	ATP-dependent Clp protease ATP-binding subunit
1048	S04_51152508	4	Sobic.004G163000.1	DNA repair protein RAD5
1049	S04_51152508	4	Sobic.004G162200.1	Heparan-alpha-glucosaminide N-acetyltransferase
1050	S04_51152508	4	Sobic.004G162500.1	MITOCHONDRIAL IMPORT INNER MEMBRANE TRANSLOCASE SUBUNIT TIM22
1051	S04_51152508	4	Sobic.004G161850.1	None available
1052	S04_51152508	4	Sobic.004G162100.1	None available
1053	S04_51152508	4	Sobic.004G162300.1	None available
1054	S04_51152508	4	Sobic.004G162800.1	None available
1055	S04_51152508	4	Sobic.004G162900.1	None available
1056	S04_51152508	4	Sobic.004G162000.1	Peptidyl-prolyl cis-trans isomerase
1057	S04_51152508	4	Sobic.004G162700.1	SERINE/THREONINE-PROTEIN KINASE RIO
1058	S04_51152508	4	Sobic.004G162600.2	ubiquitin carboxyl-terminal hydrolase, family 1
1059	S04_52257792	4	Sobic.004G170500.2	histone H3
1060	S04_52257792	4	Sobic.004G170032.1	None available
1061	S04_52257792	4	Sobic.004G170100.1	None available
1062	S04_52257792	4	Sobic.004G170200.1	Pyridoxal phosphate (PLP)-dependent transferases superfamily protein
1063	S04_52257792	4	Sobic.004G170300.1	RING/U-box superfamily protein
1064	S04_52257792	4	Sobic.004G170400.1	ubiquinol-cytochrome C reductase hinge protein
1065	S04_52257792	4	Sobic.004G170600.1	ZINC FINGER FYVE DOMAIN CONTAINING PROTEIN
1066	S04_538539	4	Sobic.004G006100.1	cytochrome P450
1067	S04_538539	4	Sobic.004G006400.1	cytochrome P450
1068	S04_538539	4	Sobic.004G006900.1	F-box domain containing protein
1069	S04_538539	4	Sobic.004G006200.1	ferrochelatase-2
1070	S04_538539	4	Sobic.004G006000.1	hypothetical protein
1071	S04_538539	4	Sobic.004G006700.1	KINESIN LIGHT CHAIN
1072	S04_538539	4	Sobic.004G005400.1	pre-mRNA-splicing helicase BRR2 (SNRNP200
1073	S04_538539	4	Sobic.004G006500.2	Protein of unknown function (DUF793) (DUF793)
1074	S04_538539	4	Sobic.004G006800.1	Putative uncharacterized protein
1075	S04_538539	4	Sobic.004G006600.7	transcription factor jumonji
1076	S04_538539	4	Sobic.004G006300.2	translationally-controlled tumor protein
1077	S04_538539	4	Sobic.004G005700.2	Trypsin-like peptidase domain (Trypsin_2)
1078	S04_538539	4	Sobic.004G005900.1	Trypsin-like peptidase domain (Trypsin_2)
1079	S04_56506036	4	Sobic.004G215600.1	DEAD/DEAH box helicase domain containing protein
1080	S04_56506036	4	Sobic.004G215500.2	GDSL-like lipase/acylhydrolase
1081	S04_56506036	4	Sobic.004G215650.1	None available
1082	S04_56506036	4	Sobic.004G215300.1	OsFBX53 - F-box domain containing protein
1083	S04_56506036	4	Sobic.004G216001.1	OsSub53 - Putative Subtilisin homologue
1084	S04_56506036	4	Sobic.004G214700.1	Peptidyl-dipeptidase A / Peptidyl dipeptidase I
1085	S04_56506036	4	Sobic.004G215100.1	PHOSPHATIDYLINOSITOL N-ACETYLGLUCOSAMINYLTRANSFERASE
1086	S04_56506036	4	Sobic.004G215200.2	Predicted protein
1087	S04_56506036	4	Sobic.004G215700.1	RAN GTPase-activating protein 1
1088	S04_56506036	4	Sobic.004G214900.1	receptor kinase
1089	S04_56506036	4	Sobic.004G214800.2	receptor-like protein kinase 5 precursor
1090	S04_56506036	4	Sobic.004G215900.1	S1 RNA binding domain containing protein
1091	S04_56506036	4	Sobic.004G215800.2	serine/threonine protein phosphatase 2A 55 kDa regulatory subunit B
1092	S04_56506036	4	Sobic.004G215400.1	SMP-30/Gluconolaconase/LRE-like region containing protein
1093	S04_56506036	4	Sobic.004G215000.1	uncharacterized protein At4g06744 precursor
1094	S04_57398274	4	Sobic.004G223300.2	ADP-RIBOSYLATION FACTOR GTPASE-ACTIVATING PROTEIN
1095	S04_57398274	4	Sobic.004G223600.1	general transcription factor 3C polypeptide 1 (GTF3C1)
1096	S04_57398274	4	Sobic.004G223800.1	Membrane-associated salt-inducible protein like
1097	S04_57398274	4	Sobic.004G223350.1	None available
1098	S04_57398274	4	Sobic.004G223700.1	None available
1099	S04_57398274	4	Sobic.004G224000.2	Oligopeptide transporter
1100	S04_57398274	4	Sobic.004G223000.1	regulator of nonsense transcripts 2
1101	S04_57398274	4	Sobic.004G224100.1	Replication factor A2
1102	S04_57398274	4	Sobic.004G223100.1	RESPONSE REGULATOR OF TWO-COMPONENT SYSTEM
1103	S04_57398274	4	Sobic.004G223900.1	Ribosomal RNA-processing protein
1104	S04_57398274	4	Sobic.004G223400.1	Wall-associated receptor kinase
1105	S04_57398274	4	Sobic.004G223500.1	Wall-associated receptor kinase
1106	S04_58517971	4	Sobic.004G237500.1	ALKALINE CERAMIDASE-RELATED
1107	S04_58517971	4	Sobic.004G237100.1	AP2/EREBP transcription factor BABY BOOM
1108	S04_58517971	4	Sobic.004G236800.1	Chromosome structural maintenance protein-like
1109	S04_58517971	4	Sobic.004G237700.1	COPINE (N-rich protein)
1110	S04_58517971	4	Sobic.004G237400.1	cullin
1111	S04_58517971	4	Sobic.004G237200.1	HVA22-LIKE PROTEINS
1112	S04_58517971	4	Sobic.004G236600.4	Kelch repeat-containing F-box-like
1113	S04_58517971	4	Sobic.004G237900.1	NAC DOMAIN-CONTAINING PROTEIN
1114	S04_58517971	4	Sobic.004G236550.1	None available
1115	S04_58517971	4	Sobic.004G236901.1	None available
1116	S04_58517971	4	Sobic.004G237800.1	Polygalacturonate 4-alpha-galacturonosyltransferase
1117	S04_58517971	4	Sobic.004G237600.1	Sterol desaturase-like
1118	S04_58517971	4	Sobic.004G237000.1	STEROL REGULATORY ELEMENT-BINDING PROTEIN
1119	S04_58517971	4	Sobic.004G237300.1	TCP-domain protein
1120	S04_61833434	4	Sobic.004G275700.1	AP-2 complex subunit mu-1 (AP2M1)
1121	S04_61833434	4	Sobic.004G275500.1	basic helix-loop-helix (bHLH) DNA-binding superfamily protein
1122	S04_61833434	4	Sobic.004G274200.1	E3 ubiquitin-protein ligase RNF14
1123	S04_61833434	4	Sobic.004G274500.1	F-box and FBD domain containing protein
1124	S04_61833434	4	Sobic.004G274400.1	GCN5-related N-acetyltransferase
1125	S04_61833434	4	Sobic.004G275000.1	heat shock protein DnaJ
1126	S04_61833434	4	Sobic.004G274000.1	MAP kinase kinase 10
1127	S04_61833434	4	Sobic.004G274600.1	multidrug resistance protein
1128	S04_61833434	4	Sobic.004G273800.1	MYB family transcription factor
1129	S04_61833434	4	Sobic.004G274300.1	no apical meristem protein
1130	S04_61833434	4	Sobic.004G275600.1	Peptidase M20/M25/M40 family protein
1131	S04_61833434	4	Sobic.004G273900.1	peroxidase precursor
1132	S04_61833434	4	Sobic.004G274800.1	Plant protein of unknown function (DUF827)
1133	S04_61833434	4	Sobic.004G275200.1	PLATZ transcription factor family protein
1134	S04_61833434	4	Sobic.004G274100.3	Protein kinase superfamily protein
1135	S04_61833434	4	Sobic.004G275100.1	Putative uncharacterized protein
1136	S04_61833434	4	Sobic.004G275400.1	RING/U-box superfamily protein
1137	S04_61833434	4	Sobic.004G274700.1	SNARE associated Golgi protein
1138	S04_61833434	4	Sobic.004G274900.3	ubiquitin carboxyl-terminal hydrolase domain containing protein
1139	S04_6235481	4	Sobic.004G075800.1	chloride channel protein
1140	S04_6235481	4	Sobic.004G076300.2	Domain of unknown function (DUF4228)
1141	S04_6235481	4	Sobic.004G075700.2	E3 UBIQUITIN-PROTEIN LIGASE UHRF-RELATED
1142	S04_6235481	4	Sobic.004G075900.1	Glycosyl transferase family group 2
1143	S04_6235481	4	Sobic.004G076000.1	peroxiredoxin
1144	S04_6235481	4	Sobic.004G076400.2	PLATZ TRANSCRIPTION FACTOR DOMAIN-CONTAINING PROTEIN
1145	S04_6235481	4	Sobic.004G076600.1	PLATZ TRANSCRIPTION FACTOR DOMAIN-CONTAINING PROTEIN
1146	S04_6235481	4	Sobic.004G076666.1	PLATZ TRANSCRIPTION FACTOR DOMAIN-CONTAINING PROTEIN
1147	S04_6235481	4	Sobic.004G076100.1	PROTEIN LYK5
1148	S04_64842627	4	Sobic.004G312100.1	HYS1
1149	S04_64842627	4	Sobic.004G311600.1	lysM domain-containing GPI-anchored protein precursor
1150	S04_64842627	4	Sobic.004G311550.1	None available
1151	S04_64842627	4	Sobic.004G311500.1	OsSAUR12 - Auxin-responsive SAUR gene family member
1152	S04_64842627	4	Sobic.004G311200.2	PF04504 - Protein of unknown function
1153	S04_64842627	4	Sobic.004G311400.1	PHD-finger domain containing protein
1154	S04_64842627	4	Sobic.004G311300.3	Protein of unknown function
1155	S04_64842627	4	Sobic.004G311100.1	soluble inorganic pyrophosphatase
1156	S04_64842627	4	Sobic.004G311900.2	STE_MEKK_ste11_MAP3K.12 - STE kinases include homologs to sterile 7, sterile 11 and sterile 20 from yeast
1157	S04_64842627	4	Sobic.004G312000.1	tetratricopeptide-like helical
1158	S04_64842627	4	Sobic.004G311750.1	transposon protein, putative, Pong sub-class
1159	S04_64842627	4	Sobic.004G312200.1	WRKY32
1160	S04_65798467	4	Sobic.004G324100.1	diacylglycerol kinase
1161	S04_65798467	4	Sobic.004G324000.1	glutamate receptor
1162	S04_65798467	4	Sobic.004G322800.1	MYB family transcription factor
1163	S04_65798467	4	Sobic.004G322500.1	None available
1164	S04_65798467	4	Sobic.004G322550.1	None available
1165	S04_65798467	4	Sobic.004G322650.1	None available
1166	S04_65798467	4	Sobic.004G322700.1	None available
1167	S04_65798467	4	Sobic.004G322901.1	None available
1168	S04_65798467	4	Sobic.004G323800.1	peptide chain release factor protein
1169	S04_65798467	4	Sobic.004G323900.1	protein kinase
1170	S04_65798467	4	Sobic.004G322600.1	protein kinase domain containing protein
1171	S04_65798467	4	Sobic.004G323000.1	SCP-like extracellular protein
1172	S04_65798467	4	Sobic.004G323100.1	SCP-like extracellular protein
1173	S04_65798467	4	Sobic.004G323200.1	SCP-like extracellular protein
1174	S04_65798467	4	Sobic.004G323300.1	SCP-like extracellular protein
1175	S04_65798467	4	Sobic.004G323400.1	serine esterase family protein
1176	S04_65798467	4	Sobic.004G323500.1	serine threonine kinase
1177	S04_65798467	4	Sobic.004G323600.1	STE_MEK_ste7_MAP2K.5 - STE kinases include homologs to sterile 7, sterile 11 and sterile 20 from yeast
1178	S04_65798467	4	Sobic.004G322400.2	WD40-like
1179	S04_65798467	4	Sobic.004G323700.3	zinc finger family protein
1180	S04_66171078	4	Sobic.004G326300.1	AMP deaminase
1181	S04_66171078	4	Sobic.004G326400.1	ankyrin repeat-rich protein
1182	S04_66171078	4	Sobic.004G327100.1	atATG18b
1183	S04_66171078	4	Sobic.004G327800.1	cytochrome b5-like Heme/Steroid binding domain containing protein
1184	S04_66171078	4	Sobic.004G327500.1	hydrolase, NUDIX family, domain containing protein
1185	S04_66171078	4	Sobic.004G326100.1	inactive receptor kinase At1g27190 precursor
1186	S04_66171078	4	Sobic.004G325766.1	None available
1187	S04_66171078	4	Sobic.004G325832.1	None available
1188	S04_66171078	4	Sobic.004G326650.1	None available
1189	S04_66171078	4	Sobic.004G326700.1	None available
1190	S04_66171078	4	Sobic.004G327150.1	None available
1191	S04_66171078	4	Sobic.004G326500.1	PAP fibrillin family domain containing protein
1192	S04_66171078	4	Sobic.004G327200.1	pheophorbide a oxygenase, chloroplast precursor
1193	S04_66171078	4	Sobic.004G326800.1	Putative uncharacterized protein OJ1046_F07.27
1194	S04_66171078	4	Sobic.004G326200.2	retrotransposon protein, putative, unclassified
1195	S04_66171078	4	Sobic.004G326000.1	RING-H2 finger protein
1196	S04_66171078	4	Sobic.004G327600.1	SPINDLE AND KINETOCHORE-ASSOCIATED PROTEIN 2
1197	S04_66171078	4	Sobic.004G327000.1	STE_PAK_Ste20_STLK.2 - STE kinases include homologs to sterile 7, sterile 11 and sterile 20 from yeast
1198	S04_66171078	4	Sobic.004G326600.1	T-complex protein
1199	S04_66171078	4	Sobic.004G327700.1	tetratricopeptide repeat domain containing protein
1200	S04_66171078	4	Sobic.004G327300.1	TMS membrane protein/tumour differentially
1201	S04_66171078	4	Sobic.004G325900.1	trehalose-6-phosphate synthase
1202	S04_66171078	4	Sobic.004G326900.2	UDP-glucuronate 4-epimerase
1203	S04_66171078	4	Sobic.004G325700.1	VID27 cytoplasmic protein (VID27)
1204	S04_66171078	4	Sobic.004G327400.1	zinc finger CCCH-type with G patch domain-containing protein
1205	S04_8931892	4	Sobic.004G099500.1	40S ribosomal protein S24
1206	S04_8931892	4	Sobic.004G100300.1	early nodulin-like protein 7
1207	S04_8931892	4	Sobic.004G099900.1	early nodulin-related
1208	S04_8931892	4	Sobic.004G099400.1	None available
1209	S04_8931892	4	Sobic.004G099650.1	None available
1210	S04_8931892	4	Sobic.004G099750.1	None available
1211	S04_8931892	4	Sobic.004G100100.3	None available
1212	S04_8931892	4	Sobic.004G099600.2	OsIAA7 - Auxin-responsive Aux/IAA gene family member
1213	S04_8931892	4	Sobic.004G099800.1	poly(A) polymerase 2
1214	S04_8931892	4	Sobic.004G099700.1	Protein kinase family protein with leucine-rich repeat domain
1215	S04_8931892	4	Sobic.004G100000.1	Protein of unknown function (DUF1677) (DUF1677)
1216	S04_8931892	4	Sobic.004G100200.1	protein phosphatase 1 regulatory subunit SDS22
1217	S04_8931892	4	Sobic.004G100400.1	THAUMATIN-LIKE PROTEIN 1
1218	S04_9535493	4	Sobic.004G102301.1	auxin response factor
1219	S04_9535493	4	Sobic.004G102500.1	BES1/BZR1 plant transcription factor
1220	S04_9535493	4	Sobic.004G102400.1	FYVE zinc finger domain containing protein
1221	S04_9535493	4	Sobic.004G102600.1	None available
1222	S05_11983378	5	Sobic.005G086300.1	CLATHRIN ASSEMBLY PROTEIN
1231	S05_11983378	5	Sobic.005G086300.1	CLATHRIN ASSEMBLY PROTEIN
1223	S05_11983378	5	Sobic.005G086400.1	HSP20-like chaperones superfamily protein
1232	S05_11983378	5	Sobic.005G086400.1	HSP20-like chaperones superfamily protein
1224	S05_11983378	5	Sobic.005G086250.1	None available
1225	S05_11983378	5	Sobic.005G086650.1	None available
1230	S05_11983378	5	Sobic.005G086250.1	None available
1235	S05_11983378	5	Sobic.005G086650.1	None available
1226	S05_11983378	5	Sobic.005G086600.1	O-methyltransferase
1234	S05_11983378	5	Sobic.005G086600.1	O-methyltransferase
1227	S05_11983378	5	Sobic.005G086200.1	PHD finger protein
1229	S05_11983378	5	Sobic.005G086200.1	PHD finger protein
1228	S05_11983378	5	Sobic.005G086500.1	SNARE-like superfamily protein
1233	S05_11983378	5	Sobic.005G086500.1	SNARE-like superfamily protein
1238	S05_11984729	5	Sobic.005G086300.1	CLATHRIN ASSEMBLY PROTEIN
1239	S05_11984729	5	Sobic.005G086400.1	HSP20-like chaperones superfamily protein
1237	S05_11984729	5	Sobic.005G086250.1	None available
1242	S05_11984729	5	Sobic.005G086650.1	None available
1241	S05_11984729	5	Sobic.005G086600.1	O-methyltransferase
1236	S05_11984729	5	Sobic.005G086200.1	PHD finger protein
1240	S05_11984729	5	Sobic.005G086500.1	SNARE-like superfamily protein
1243	S05_15271748	5	Sobic.005G096300.1	NBS-LRR type disease resistance protein
1244	S05_15271748	5	Sobic.005G096450.1	None available
1245	S05_15271748	5	Sobic.005G096500.1	None available
1246	S05_15271748	5	Sobic.005G096700.2	None available
1247	S05_15271748	5	Sobic.005G096800.1	None available
1248	S05_15271748	5	Sobic.005G096866.1	None available
1249	S05_15271748	5	Sobic.005G096932.1	None available
1250	S05_15271748	5	Sobic.005G096400.1	protein kinase domain containing protein
1251	S05_15271748	5	Sobic.005G096600.1	protein kinase domain containing protein
1252	S05_21775469	5	Sobic.005G109101.1	None available
1253	S05_29761809	5	Sobic.005G110475.1	Glutaminyl-peptide cyclotransferase
1254	S05_3003023	5	Sobic.005G033100.1	AMP-binding enzyme family protein
1255	S05_3003023	5	Sobic.005G033801.1	Flavonol 3-O-glucosyltransferase
1256	S05_3003023	5	Sobic.005G033900.1	Flavonol 3-O-glucosyltransferase
1257	S05_3003023	5	Sobic.005G033400.1	heavy-metal-associated domain-containing protein
1258	S05_3003023	5	Sobic.005G033600.2	heavy-metal-associated domain-containing protein
1259	S05_3003023	5	Sobic.005G033700.2	heavy-metal-associated domain-containing protein
1260	S05_3003023	5	Sobic.005G032700.1	Lipase family protein
1261	S05_3003023	5	Sobic.005G033300.1	microfibrillar-associated protein 1
1262	S05_3003023	5	Sobic.005G032900.1	None available
1263	S05_3003023	5	Sobic.005G033200.1	R3H DOMAIN-CONTAINING PROTEIN 4
1264	S05_3003023	5	Sobic.005G033000.1	ribose-5-phosphate isomerase A
1265	S05_3003023	5	Sobic.005G032800.1	splicing factor
1266	S05_3137329	5	Sobic.005G035000.1	Domain of unknown function (DUF296)
1267	S05_3137329	5	Sobic.005G034600.2	IgA-specific serine endopeptidase
1268	S05_3137329	5	Sobic.005G035100.1	NB-ARC domain containing protein
1269	S05_3137329	5	Sobic.005G034900.1	None available
1270	S05_3137329	5	Sobic.005G035200.2	None available
1271	S05_3137329	5	Sobic.005G035250.1	None available
1272	S05_3137329	5	Sobic.005G035500.1	None available
1273	S05_3137329	5	Sobic.005G034200.3	OsFBX114 - F-box domain containing protein
1274	S05_3137329	5	Sobic.005G034300.1	peptidyl-prolyl isomerase
1275	S05_3137329	5	Sobic.005G034700.1	PHD-finger family protein
1276	S05_3137329	5	Sobic.005G035300.1	phytosulfokines precursor
1277	S05_3137329	5	Sobic.005G034100.1	powdery mildew resistant protein 5
1278	S05_3137329	5	Sobic.005G034400.1	pyruvate kinase
1279	S05_3137329	5	Sobic.005G034500.1	receptor kinase
1280	S05_3137329	5	Sobic.005G034000.1	stem-specific protein TSJT1
1281	S05_3137329	5	Sobic.005G035400.1	zinc finger, C3HC4 type domain containing protein
1282	S05_36499043	5	Sobic.005G111400.1	GALACTOLIPASE DONGLE
1289	S05_3980129	5	Sobic.005G042850.1	F-box domain containing protein
1283	S05_3980129	5	Sobic.005G042250.1	None available
1284	S05_3980129	5	Sobic.005G042300.1	None available
1285	S05_3980129	5	Sobic.005G042400.1	None available
1286	S05_3980129	5	Sobic.005G042600.1	None available
1290	S05_3980129	5	Sobic.005G042900.1	Putative uncharacterized protein
1287	S05_3980129	5	Sobic.005G042700.1	Transcriptional repressor
1288	S05_3980129	5	Sobic.005G042800.1	Transcriptional repressor
1291	S05_3980451	5	Sobic.005G042850.1	F-box domain containing protein
1292	S05_3980451	5	Sobic.005G042250.1	None available
1293	S05_3980451	5	Sobic.005G042300.1	None available
1294	S05_3980451	5	Sobic.005G042400.1	None available
1295	S05_3980451	5	Sobic.005G042600.1	None available
1296	S05_3980451	5	Sobic.005G042900.1	Putative uncharacterized protein
1297	S05_3980451	5	Sobic.005G042700.1	Transcriptional repressor_ovate family protein 13
1298	S05_3980451	5	Sobic.005G042800.1	Transcriptional repressor_ovate family protein 6
1299	S05_39912486	5	No genes in defined region	No genes in defined region
1300	S05_46053585	5	No genes in defined region	No genes in defined region
1301	S05_47569504	5	No genes in defined region	No genes in defined region
1302	S05_50831770	5	Sobic.005G116400.1	apocytochrome f precursor
1303	S05_50831770	5	Sobic.005G116100.1	Expressed protein
1304	S05_50831770	5	Sobic.005G116300.1	Molybdenum cofactor sulfurtransferase
1305	S05_50831770	5	Sobic.005G116250.1	None available
1306	S05_50831770	5	Sobic.005G116200.1	oxidoreductase, 2OG-Fe oxygenase family protein
1307	S05_52707860	5	No genes in defined region	No genes in defined region
1308	S05_56164660	5	Sobic.005G129700.1	NAD(P)-binding Rossmann-fold superfamily protein
1309	S05_56164660	5	Sobic.005G129650.1	None available
1310	S05_56164660	5	Sobic.005G129716.1	Potato inhibitor I family (potato_inhibit)
1311	S05_56164660	5	Sobic.005G129600.1	serine carboxypeptidase-like 45
1312	S05_58581193	5	Sobic.005G135700.1	chalcone and stilbene synthases
1313	S05_58581193	5	Sobic.005G135800.1	chalcone and stilbene synthases
1314	S05_60068376	5	No genes in defined region	No genes in defined region
1315	S05_60551613	5	Sobic.005G142400.1	Plant protein of unknown function (DUF247)
1316	S05_60551613	5	Sobic.005G142500.1	Plant protein of unknown function (DUF247)
1317	S05_60551613	5	Sobic.005G142600.1	Plant protein of unknown function (DUF247)
1318	S05_60551613	5	Sobic.005G142700.1	Protein of unknown function (DUF1624)
1319	S05_60680279	5	Sobic.005G143000.2	alpha/beta-Hydrolases superfamily protein
1320	S05_60680279	5	Sobic.005G143200.2	arginine and glutamate-rich protein 1 (ARGLU1)
1321	S05_60680279	5	Sobic.005G143500.1	aspartyl/glutamyl-tRNA amidotransferase subunit B
1322	S05_60680279	5	Sobic.005G142800.2	EXPORTIN 1-LIKE PROTEIN DOMAIN-CONTAINING PROTEIN
1323	S05_60680279	5	Sobic.005G143300.1	HIRA-INTERACTING PROTEIN 3
1324	S05_60680279	5	Sobic.005G143400.1	histone-like transcription factor and archaeal histone
1325	S05_60680279	5	Sobic.005G142900.1	Pentatricopeptide repeat (PPR) superfamily protein
1326	S05_60680279	5	Sobic.005G143100.1	PROTEIN AUXIN RESPONSE 4
1327	S05_61666725	5	Sobic.005G149000.1	astaxanthin synthase KC28
1328	S05_61666725	5	Sobic.005G147900.2	EUKARYOTIC TRANSLATION INITIATION FACTOR 2C
1329	S05_61666725	5	Sobic.005G148400.1	F-box domain (F-box)
1330	S05_61666725	5	Sobic.005G148900.1	membrane associated DUF588 domain containing protein
1331	S05_61666725	5	Sobic.005G147600.1	None available
1332	S05_61666725	5	Sobic.005G147700.2	None available
1333	S05_61666725	5	Sobic.005G148000.1	None available
1334	S05_61666725	5	Sobic.005G148100.2	None available
1335	S05_61666725	5	Sobic.005G148201.1	None available
1336	S05_61666725	5	Sobic.005G148300.1	None available
1337	S05_61666725	5	Sobic.005G148500.1	None available
1338	S05_61666725	5	Sobic.005G148600.1	None available
1339	S05_61666725	5	Sobic.005G148700.1	None available
1340	S05_61666725	5	Sobic.005G148950.1	None available
1341	S05_61666725	5	Sobic.005G147800.1	Ser/Thr protein phosphatase family protein
1342	S05_61738411	5	Sobic.005G149200.1	ABC1 family domain containing protein
1343	S05_61738411	5	Sobic.005G149500.1	Ankyrin repeat family protein with DHHC zinc finger domain
1344	S05_61738411	5	Sobic.005G149600.1	cytochrome P450, family 76, subfamily C, polypeptide 1
1345	S05_61738411	5	Sobic.005G149400.1	Maf-like protein
1346	S05_61738411	5	Sobic.005G149300.2	MMP37-like protein, mitochondrial precursor
1347	S05_61738411	5	Sobic.005G149100.2	None available
1348	S05_61738411	5	Sobic.005G149550.1	None available
1349	S05_61965692	5	Sobic.005G151000.1	Cell division control protein 2(CCD2)
1350	S05_61965692	5	Sobic.005G150250.1	glutamate synthase, chloroplast precursor
1351	S05_61965692	5	Sobic.005G150900.1	growth regulating factor protein
1352	S05_61965692	5	Sobic.005G150700.1	LEUCINE-RICH REPEAT-CONTAINING PROTEIN
1353	S05_61965692	5	Sobic.005G150100.2	None available
1354	S05_61965692	5	Sobic.005G150150.1	None available
1355	S05_61965692	5	Sobic.005G150300.1	None available
1356	S05_61965692	5	Sobic.005G150350.1	None available
1357	S05_61965692	5	Sobic.005G150400.1	None available
1358	S05_61965692	5	Sobic.005G150501.1	None available
1359	S05_61965692	5	Sobic.005G150600.3	None available
1360	S05_61965692	5	Sobic.005G151200.1	None available
1361	S05_61965692	5	Sobic.005G151300.1	None available
1362	S05_61965692	5	Sobic.005G150800.1	Predicted Yippee-type zinc-binding protein
1363	S05_61965692	5	Sobic.005G150200.1	Putative uncharacterized protein
1364	S05_61965692	5	Sobic.005G151100.1	STEROL DESATURASE
1365	S05_70343006	5	Sobic.005G217400.1	AP2 domain containing protein
1366	S05_70343006	5	Sobic.005G217000.5	Beta-glycosidase
1367	S05_70343006	5	Sobic.005G217500.1	cytochrome P450
1368	S05_70343006	5	Sobic.005G217900.1	Domain of unknown function (DUF239)
1369	S05_70343006	5	Sobic.005G217700.1	Domain of unknown function (DUF4409)
1370	S05_70343006	5	Sobic.005G217766.1	Domain of unknown function (DUF4409)
1371	S05_70343006	5	Sobic.005G218000.1	Flavin containing amine oxidoreductase
1372	S05_70343006	5	Sobic.005G217200.1	MYB family transcription factor
1373	S05_70343006	5	Sobic.005G217832.1	None available
1374	S05_70343006	5	Sobic.005G217101.1	pectinesterase
1375	S05_70343006	5	Sobic.005G217300.1	Putative uncharacterized protein P0410E03.2
1376	S05_70343006	5	Sobic.005G217600.1	SULFOTRANSFERASE SULT
1377	S05_70939681	5	Sobic.005G222200.1	ATP citrate synthase / Citric cleavage enzyme
1378	S05_70939681	5	Sobic.005G222300.1	beta-hydroxyisobutyryl-CoA hydrolase 1
1379	S05_70939681	5	Sobic.005G222400.1	beta-hydroxyisobutyryl-CoA hydrolase 1
1380	S05_70939681	5	Sobic.005G222600.2	NB-ARC domain-containing disease resistance protein
1381	S05_70939681	5	Sobic.005G222900.1	NB-ARC domain-containing disease resistance protein
1382	S05_70939681	5	Sobic.005G223450.1	NB-ARC domain-containing disease resistance protein
1383	S05_70939681	5	Sobic.005G223600.1	NB-ARC domain-containing disease resistance protein
1384	S05_70939681	5	Sobic.005G222650.1	None available
1385	S05_70939681	5	Sobic.005G222800.1	None available
1386	S05_70939681	5	Sobic.005G223000.1	None available
1387	S05_70939681	5	Sobic.005G223200.1	None available
1388	S05_70939681	5	Sobic.005G223300.1	None available
1389	S05_70939681	5	Sobic.005G222500.1	phospholipase D alpha 1
1390	S05_70939681	5	Sobic.005G222700.1	wall-associated kinase 2
1391	S05_9500576	5	Sobic.005G076500.2	LEUCINE-RICH REPEAT-CONTAINING PROTEIN
1392	S05_9500576	5	Sobic.005G076600.1	Expressed protein
1393	S05_9500576	5	Sobic.005G076650.1	None available
1394	S05_9500576	5	Sobic.005G076700.1	None available
1395	S05_9500576	5	Sobic.005G076800.1	None available
1396	S05_9500576	5	Sobic.005G077200.1	None available
1397	S05_9500576	5	Sobic.005G077300.1	None available
1398	S05_9500576	5	Sobic.005G077400.1	None available
1399	S05_9500576	5	Sobic.005G077466.1	None available
1400	S05_9500576	5	Sobic.005G077532.1	None available
1401	S05_9500576	5	Sobic.005G077633.1	None available
1402	S05_9500576	5	Sobic.005G077666.1	None available
1403	S05_9500576	5	Sobic.005G077700.1	None available
1404	S05_9500576	5	Sobic.005G077600.1	Protein of unknown function (DUF295)
1405	S05_9500576	5	Sobic.005G077001.1	Protein of unknown function (DUF295)
1406	S06_14866967	6	No genes in defined region	No genes in defined region
1407	S06_1951138	6	Sobic.006G013100.1	A1 cistron-splicing factor AAR2
1408	S06_1951138	6	Sobic.006G013900.1	DNA-directed RNA polymerase II subunit RPB11
1409	S06_1951138	6	Sobic.006G013600.3	Galactose oxidase/kelch
1410	S06_1951138	6	Sobic.006G014000.1	Glyoxylate reductase (NADP(+))
1411	S06_1951138	6	Sobic.006G013800.1	INOSINE-5-MONOPHOSPHATE DEHYDROGENASE RELATED
1412	S06_1951138	6	Sobic.006G014300.3	None available
1413	S06_1951138	6	Sobic.006G013200.2	peroxidase family protein
1414	S06_1951138	6	Sobic.006G013300.1	Protein kinase domain (Pkinase) // Leucine Rich Repeat (LRR_1)
1415	S06_1951138	6	Sobic.006G014100.2	serine-rich 25 kDa antigen protein
1416	S06_1951138	6	Sobic.006G013700.1	SET DOMAIN PROTEINS
1417	S06_1951138	6	Sobic.006G014200.1	Storage protein-like
1418	S06_1951138	6	Sobic.006G013000.1	succinate dehydrogenase subunit 3
1419	S06_1951138	6	Sobic.006G013500.1	tRNA-specific adenosine deaminase 3
1420	S06_26501314	6	No genes in defined region	No genes in defined region
1421	S06_30152700	6	No genes in defined region	No genes in defined region
1422	S06_30488539	6	Sobic.006G043901.1	None available
1423	S06_33047170	6	No genes in defined region	No genes in defined region
1424	S06_3457714	6	Sobic.006G020500.1	3-ketoacyl-CoA synthase 6
1425	S06_3457714	6	Sobic.006G020600.1	3-ketoacyl-CoA synthase 6
1426	S06_3457714	6	Sobic.006G020200.1	Benzyl alcohol O-benzoyltransferase
1427	S06_3457714	6	Sobic.006G020300.2	Benzyl alcohol O-benzoyltransferase
1428	S06_3457714	6	Sobic.006G020000.2	CLEAVAGE/POLYADENYLATION FACTOR IA SUBUNIT CLP1P
1429	S06_3457714	6	Sobic.006G020400.1	Expressed protein
1430	S06_3457714	6	Sobic.006G020350.1	Myosin ATPase / Actomyosin
1431	S06_36711969	6	Sobic.006G049800.1	None available
1432	S06_37411314	6	No genes in defined region	No genes in defined region
1433	S06_37640451	6	Sobic.006G050300.1	expressed protein
1434	S06_37640451	6	Sobic.006G050201.1	None available
1435	S06_38764477	6	Sobic.006G053400.1	11-BETA-HYDROXYSTEROID DEHYDROGENASE-LIKE 2
1436	S06_38764477	6	Sobic.006G053050.1	None available
1437	S06_38764477	6	Sobic.006G053550.1	None available
1438	S06_38764477	6	Sobic.006G053601.1	None available
1439	S06_38764477	6	Sobic.006G053651.1	None available
1440	S06_38764477	6	Sobic.006G053100.1	OPT oligopeptide transporter protein (OPT)
1441	S06_38764477	6	Sobic.006G053200.2	OPT oligopeptide transporter protein (OPT)
1442	S06_38764477	6	Sobic.006G053500.2	RecQ-mediated genome instability protein 1 (RMI1
1443	S06_40580184	6	Sobic.006G058666.1	None available
1444	S06_40580184	6	Sobic.006G058600.2	Protein Mei2, essential for commitment to meiosis
1445	S06_40622709	6	No genes in defined region	No genes in defined region
1446	S06_42227964	6	Sobic.006G063400.2	None available
1447	S06_42316857	6	Sobic.006G063600.1	alpha-amylase precursor
1448	S06_42316857	6	Sobic.006G063700.1	F-box, LRR and FBD domain containing protein
1449	S06_42316857	6	Sobic.006G063800.1	HIRAN domain containing protein
1450	S06_42316857	6	Sobic.006G063900.1	NAD dependent epimerase/dehydratase family protein
1451	S06_42316857	6	Sobic.006G064000.1	None available
1452	S06_42316857	6	Sobic.006G063500.1	protein binding protein
1453	S06_42316857	6	Sobic.006G064100.1	Protein phosphatase 2C family protein
1454	S06_42747863	6	Sobic.006G066600.3	DNA-binding protein S1FA
1455	S06_42747863	6	Sobic.006G066700.1	F-box, LRR and FBD domain containing protein
1456	S06_42747863	6	Sobic.006G066400.1	None available
1457	S06_42747863	6	Sobic.006G066650.1	None available
1458	S06_42747863	6	Sobic.006G066500.1	NTKL-BINDING PROTEIN 1
1459	S06_42790178	6	Sobic.006G067800.1	60S acidic ribosomal protein family
1460	S06_42790178	6	Sobic.006G066900.1	Calcineurin-like metallo-phosphoesterase superfamily protein
1461	S06_42790178	6	Sobic.006G067400.1	Calcineurin-like metallo-phosphoesterase superfamily protein
1462	S06_42790178	6	Sobic.006G067500.1	Calcineurin-like metallo-phosphoesterase superfamily protein
1463	S06_42790178	6	Sobic.006G066800.2	CHLOROPLASTIC/AMYLOPLASTIC-RELATED4-ALPHA-GLUCAN-BRANCHING ENZYME 2-1
1464	S06_42790178	6	Sobic.006G067300.1	F-box and associated interaction domains-containing protein
1465	S06_42790178	6	Sobic.006G067150.1	F-box domain containing protein
1466	S06_42790178	6	Sobic.006G067600.1	histone deacetylase 9
1467	S06_42790178	6	Sobic.006G067700.2	KCBP-interacting protein kinase
1468	S06_42790178	6	Sobic.006G067050.1	None available
1469	S06_42790178	6	Sobic.006G067200.1	None available
1470	S06_42790178	6	Sobic.006G067000.2	Pentatricopeptide repeat (PPR-like) superfamily protein
1471	S06_42790178	6	Sobic.006G068200.1	protein binding
1472	S06_42790178	6	Sobic.006G068100.1	purple acid phosphatase 22
1473	S06_42790178	6	Sobic.006G067100.1	ribosome inactivating protein
1474	S06_42790178	6	Sobic.006G068000.1	Root cap and Late embryogenesis related family protein precursor
1475	S06_42790178	6	Sobic.006G067900.1	Similar to H0717B12.1 protein
1486	S06_42805948	6	Sobic.006G067800.1	60S acidic ribosomal protein family
1482	S06_42805948	6	Sobic.006G067400.1	Calcineurin-like metallo-phosphoesterase superfamily protein
1483	S06_42805948	6	Sobic.006G067500.1	Calcineurin-like metallo-phosphoesterase superfamily protein
1481	S06_42805948	6	Sobic.006G067300.1	F-box and associated interaction domains-containing protein
1479	S06_42805948	6	Sobic.006G067150.1	F-box domain containing protein
1484	S06_42805948	6	Sobic.006G067600.1	histone deacetylase 9
1485	S06_42805948	6	Sobic.006G067700.2	KCBP-interacting protein kinase
1477	S06_42805948	6	Sobic.006G067050.1	None available
1480	S06_42805948	6	Sobic.006G067200.1	None available
1476	S06_42805948	6	Sobic.006G067000.2	Pentatricopeptide repeat (PPR-like) superfamily protein
1478	S06_42805948	6	Sobic.006G067100.1	ribosome inactivating protein
1487	S06_43284280	6	Sobic.006G070032.1	Beta-fructofuranosidase
1488	S06_43284280	6	Sobic.006G070298.1	Beta-fructofuranosidase
1489	S06_43284280	6	Sobic.006G070564.1	Beta-fructofuranosidase
1490	S06_43284280	6	Sobic.006G070830.1	Beta-fructofuranosidase
1491	S06_43284280	6	Sobic.006G069300.1	CARBONIC ANHYDRASE
1492	S06_43284280	6	Sobic.006G071096.1	Fantastic Four meristem regulator
1493	S06_43284280	6	Sobic.006G069200.1	Glucan endo-1,3-beta-D-glucosidase
1494	S06_43284280	6	Sobic.006G069500.1	Glutaredoxin
1495	S06_43284280	6	Sobic.006G069400.1	None available
1496	S06_43284280	6	Sobic.006G069766.1	None available
1497	S06_43284280	6	Sobic.006G069100.3	PPR repeat (PPR) // PPR repeat family (PPR_2)
1498	S06_44623133	6	Sobic.006G079350.1	None available
1499	S06_44623133	6	Sobic.006G079400.2	None available
1500	S06_44623133	6	Sobic.006G079450.1	None available
1501	S06_44623133	6	Sobic.006G079300.1	peroxidase precursor
1502	S06_44623133	6	Sobic.006G079500.2	SF116 - 4-COUMARATE--COA LIGASE-LIKE 1
1503	S06_45004187	6	Sobic.006G080800.1	CSLH1 - cellulose synthase-like family H
1504	S06_45004187	6	Sobic.006G080750.1	None available
1505	S06_45058099	6	Sobic.006G081100.1	40S ribosomal protein S10
1506	S06_45058099	6	Sobic.006G081900.1	F-box and associated interaction domains-containing protein
1507	S06_45058099	6	Sobic.006G081800.1	Histone superfamily protein
1508	S06_45058099	6	Sobic.006G082200.1	magnesium transporter 4
1509	S06_45058099	6	Sobic.006G080900.1	nicotinate phosphoribosyltransferase family domain containing protein
1510	S06_45058099	6	Sobic.006G081400.1	None available
1511	S06_45058099	6	Sobic.006G081600.1	None available
1512	S06_45058099	6	Sobic.006G081700.1	None available
1513	S06_45058099	6	Sobic.006G082250.1	nodulin MtN21 /EamA-like transporter family protein
1514	S06_45058099	6	Sobic.006G082300.2	nodulin MtN21 /EamA-like transporter family protein
1515	S06_45058099	6	Sobic.006G081200.1	phospholipase C
1516	S06_45058099	6	Sobic.006G081000.1	protein kinase domain containing protein
1517	S06_45058099	6	Sobic.006G081500.1	protein kinase domain containing protein
1518	S06_45058099	6	Sobic.006G082000.1	Subtilase family protein
1519	S06_45058099	6	Sobic.006G082100.1	Thioredoxin superfamily protein
1520	S06_45174800	6	Sobic.006G082700.2	Acyl-CoA N-acyltransferases (NAT) superfamily protein
1521	S06_45174800	6	Sobic.006G082500.1	co-chaperone GrpE protein
1522	S06_45174800	6	Sobic.006G082600.1	F-box protein 7
1523	S06_45174800	6	Sobic.006G083201.1	GRAS family transcription factor
1524	S06_45174800	6	Sobic.006G083600.1	K10134 - etoposide-induced 2.4 mRNA (EI24)
1525	S06_45174800	6	Sobic.006G082800.1	Leucine Rich Repeat family protein
1526	S06_45174800	6	Sobic.006G082850.1	Leucine Rich Repeat family protein
1527	S06_45174800	6	Sobic.006G082400.1	None available
1528	S06_45174800	6	Sobic.006G082900.1	None available
1529	S06_45174800	6	Sobic.006G083050.1	None available
1530	S06_45174800	6	Sobic.006G083100.2	Phosphoribosylglycinamide formyltransferase
1531	S06_45174800	6	Sobic.006G083400.1	PROTEIN DISULFIDE ISOMERASE
1532	S06_45174800	6	Sobic.006G083300.1	RNA helicase family protein
1533	S06_45174800	6	Sobic.006G083500.2	SLL1 protein
1534	S06_45174800	6	Sobic.006G083000.1	SNF1-related protein kinase 2.10
1535	S06_46372143	6	Sobic.006G093500.1	22.0 KDA HEAT SHOCK PROTEIN
1536	S06_46372143	6	Sobic.006G094000.1	CELL WALL / VACUOLAR INHIBITOR OF FRUCTOSIDASE 1-RELATED
1537	S06_46372143	6	Sobic.006G093900.1	enzyme of the cupin superfamily protein
1538	S06_46372143	6	Sobic.006G093100.1	ferric-chelate reductase
1539	S06_46372143	6	Sobic.006G093700.1	GRAS family transcription factor domain containing protein
1540	S06_46372143	6	Sobic.006G093800.1	GRAS family transcription factor domain containing protein
1541	S06_46372143	6	Sobic.006G093000.1	methyltransferase domain containing protein
1542	S06_46372143	6	Sobic.006G093600.1	None available
1543	S06_46372143	6	Sobic.006G094100.1	None available
1544	S06_46372143	6	Sobic.006G093200.1	Nucleic acid binding protein
1545	S06_46372143	6	Sobic.006G094201.1	synaptonemal complex protein 2
1546	S06_46372143	6	Sobic.006G093300.1	TRANSLATION FACTOR
1547	S06_46372143	6	Sobic.006G093400.1	VOLTAGE AND LIGAND GATED POTASSIUM CHANNEL
1548	S06_46372143	6	Sobic.006G093550.1	ZINC FINGER CCHC DOMAIN CONTAINING PROTEIN
1549	S06_48853118	6	Sobic.006G122100.1	pentatricopeptide
1550	S06_48853118	6	Sobic.006G121100.1	Plant specific eukaryotic initiation factor 4B (eIF-4B)
1551	S06_48856570	6	Sobic.006G123100.1	ABC transporter family protein
1552	S06_48856570	6	Sobic.006G122200.1	Cellulase (glycosyl hydrolase family 5) protein
1553	S06_48856570	6	Sobic.006G122300.1	Cellulase (glycosyl hydrolase family 5) protein
1554	S06_48856570	6	Sobic.006G121500.1	cytochrome P450
1555	S06_48856570	6	Sobic.006G121600.1	cytochrome P450
1556	S06_48856570	6	Sobic.006G121800.1	cytochrome P450
1557	S06_48856570	6	Sobic.006G122000.1	cytochrome P450, family 71, subfamily A, polypeptide 25
1558	S06_48856570	6	Sobic.006G122800.1	Disease resistance-responsive (dirigent-like protein) family protein
1559	S06_48856570	6	Sobic.006G123400.1	F-box family protein
1560	S06_48856570	6	Sobic.006G121200.1	high affinity nitrate transporter
1561	S06_48856570	6	Sobic.006G123600.4	K11416 - mono-ADP-ribosyltransferase sirtuin 6 (SIRT6)
1562	S06_48856570	6	Sobic.006G122700.1	K15360 - centromere protein X (STRA13
1563	S06_48856570	6	Sobic.006G123200.1	Long-chain-alcohol O-fatty-acyltransferase / Wax synthase
1564	S06_48856570	6	Sobic.006G121900.1	None available
1565	S06_48856570	6	Sobic.006G121950.1	None available
1566	S06_48856570	6	Sobic.006G122900.1	None available
1567	S06_48856570	6	Sobic.006G123300.1	peptidemethionine sulfoxide reductase 1
1568	S06_48856570	6	Sobic.006G122600.1	protein-l-isoaspartate methyltransferase 1
1569	S06_48856570	6	Sobic.006G121700.1	Putative uncharacterized protein
1570	S06_48856570	6	Sobic.006G122500.1	S-adenosyl-L-methionine-dependent methyltransferases superfamily protein
1571	S06_48856570	6	Sobic.006G122400.1	seed imbibition 2
1572	S06_48856570	6	Sobic.006G123500.1	SF39 - METHIONINE SULFOXIDE REDUCTASE
1573	S06_48856570	6	Sobic.006G121400.1	surfeit locus protein
1574	S06_48856570	6	Sobic.006G121300.1	SWIRM domain containing protein
1575	S06_48856570	6	Sobic.006G122100.2	Tetratricopeptide repeat (TPR)-like superfamily protein
1576	S06_48856570	6	Sobic.006G123000.1	Transducin/WD40 repeat-like superfamily protein
1577	S06_51334145	6	Sobic.006G153400.1	AFG1-like ATPase family protein
1578	S06_51334145	6	Sobic.006G152000.1	Domain of unknown function (DUF3411)
1579	S06_51334145	6	Sobic.006G153300.2	mitochondrial editing factor 21
1580	S06_51334145	6	Sobic.006G153600.1	nicotinamidase 2
1581	S06_51334145	6	Sobic.006G153700.1	nitrilase
1582	S06_51334145	6	Sobic.006G152100.1	None available
1583	S06_51334145	6	Sobic.006G153550.1	None available
1584	S06_51334145	6	Sobic.006G153200.1	nuclear-encoded CLP protease P7
1585	S06_51334145	6	Sobic.006G153000.2	Protein of unknown function (DUF177)
1586	S06_51334145	6	Sobic.006G153500.2	serine carboxypeptidase-like 35
1587	S06_51334145	6	Sobic.006G154000.1	TCP family transcription factor
1588	S06_51334145	6	Sobic.006G153900.1	transporter, major facilitator family
1589	S06_51334145	6	Sobic.006G153100.1	UDP-Glycosyltransferase superfamily protein
1590	S06_51334145	6	Sobic.006G152400.2	wall associated kinase 5
1591	S06_51334145	6	Sobic.006G152200.1	Wall-associated kinase family protein
1592	S06_51334145	6	Sobic.006G152500.1	YELLOW STRIPE like 7
1593	S06_51334145	6	Sobic.006G152600.1	YELLOW STRIPE like 7
1594	S06_51334145	6	Sobic.006G152700.2	YELLOW STRIPE like 7
1595	S06_51334145	6	Sobic.006G152801.1	YELLOW STRIPE like 7
1596	S06_51334145	6	Sobic.006G152900.1	YELLOW STRIPE like 7
1597	S06_51858612	6	Sobic.006G160500.1	aspartyl protease family protein
1598	S06_51858612	6	Sobic.006G161000.3	CAMK_KIN1/SNF1/Nim1_like.18 - CAMK includes calcium/calmodulin depedent protein kinases
1599	S06_51858612	6	Sobic.006G161200.1	cysteine-rich repeat secretory protein precursor
1600	S06_51858612	6	Sobic.006G159600.1	cytochrome b561
1601	S06_51858612	6	Sobic.006G159800.1	DTA2
1602	S06_51858612	6	Sobic.006G159900.1	DTA2
1603	S06_51858612	6	Sobic.006G160100.1	EF hand family protein
1604	S06_51858612	6	Sobic.006G161500.1	elongation factor
1605	S06_51858612	6	Sobic.006G160700.2	glycosyl hydrolases
1606	S06_51858612	6	Sobic.006G161400.1	heat shock protein STI
1607	S06_51858612	6	Sobic.006G160600.1	histidine triad family protein
1608	S06_51858612	6	Sobic.006G160000.1	leucine-rich repeat family protein
1609	S06_51858612	6	Sobic.006G160200.1	MSP domain containing protein
1610	S06_51858612	6	Sobic.006G160900.1	NAC domain containing protein
1611	S06_51858612	6	Sobic.006G159350.1	None available
1612	S06_51858612	6	Sobic.006G159400.1	None available
1613	S06_51858612	6	Sobic.006G159300.1	N-terminal region (Remorin_N)
1614	S06_51858612	6	Sobic.006G161100.1	OsSAUR11 - Auxin-responsive SAUR gene family member
1615	S06_51858612	6	Sobic.006G160400.1	peroxisomal biogenesis factor 11
1616	S06_51858612	6	Sobic.006G159500.1	serpin domain containing protein
1617	S06_51858612	6	Sobic.006G159700.1	serpin domain containing protein
1618	S06_51858612	6	Sobic.006G161300.1	vacuolar-processing enzyme precursor
1619	S06_51858612	6	Sobic.006G160800.1	YABBY domain containing protein
1620	S06_53273900	6	Sobic.006G177300.1	alpha-L-fucosidase 1 precursor
1621	S06_53273900	6	Sobic.006G177200.1	amine oxidase
1622	S06_53273900	6	Sobic.006G177400.1	amine oxidase
1623	S06_53273900	6	Sobic.006G177500.1	CALCIUM-DEPENDENT PROTEIN KINASE 29
1624	S06_53273900	6	Sobic.006G178000.1	coiled-coil domain-containing protein 124
1625	S06_53273900	6	Sobic.006G179200.1	cyclin
1626	S06_53273900	6	Sobic.006G178800.1	DUF630/DUF632 domains containing protein
1627	S06_53273900	6	Sobic.006G177000.1	fatty acid omega-hydroxylase (CYP86A4S)
1628	S06_53273900	6	Sobic.006G177700.1	Mechanosensitive ion channel (MS_channel)
1629	S06_53273900	6	Sobic.006G176800.1	MITOGEN-ACTIVATED KINASE KINASE KINASE
1630	S06_53273900	6	Sobic.006G178400.1	MULTI-COPPER OXIDASE
1631	S06_53273900	6	Sobic.006G176900.1	None available
1632	S06_53273900	6	Sobic.006G177600.1	None available
1633	S06_53273900	6	Sobic.006G177900.1	None available
1634	S06_53273900	6	Sobic.006G178700.1	None available
1635	S06_53273900	6	Sobic.006G179000.1	O-FUCOSYLTRANSFERASE-LIKE PROTEIN
1636	S06_53273900	6	Sobic.006G178900.1	polygalacturonase
1637	S06_53273900	6	Sobic.006G177800.1	Prolyl oligopeptidase / Prolyl endopeptidase
1638	S06_53273900	6	Sobic.006G177100.1	THIOREDOXIN
1639	S06_53273900	6	Sobic.006G178500.1	transmembrane amino acid transporter protein
1640	S06_53273900	6	Sobic.006G179100.1	transmembrane protein
1641	S06_53273900	6	Sobic.006G178100.1	tRNA pseudouridine synthase 10
1642	S06_53273900	6	Sobic.006G178200.1	ZINC FINGER FYVE DOMAIN CONTAINING PROTEIN
1643	S06_53273900	6	Sobic.006G178300.2	ZINC FINGER FYVE DOMAIN CONTAINING PROTEIN
1644	S06_53620573	6	Sobic.006G181900.1	aluminum-activated malate transporter
1645	S06_53620573	6	Sobic.006G181800.2	gamma-tubulin complex component 6
1646	S06_53620573	6	Sobic.006G182000.1	helix-loop-helix DNA-binding protein
1647	S06_53620573	6	Sobic.006G180900.2	indeterminate(ID)-domain 5
1648	S06_53620573	6	Sobic.006G181500.1	K03248 - translation initiation factor 3 subunit G (EIF3G)
1649	S06_53620573	6	Sobic.006G181700.1	mitochondrial import inner membrane translocase subunit Tim17
1650	S06_53620573	6	Sobic.006G181600.1	MYB family transcription factor
1651	S06_53620573	6	Sobic.006G181150.1	None available
1652	S06_53620573	6	Sobic.006G182100.1	ORM1
1653	S06_53620573	6	Sobic.006G181300.1	polyphenol oxidase
1654	S06_53620573	6	Sobic.006G181400.2	polyphenol oxidase
1655	S06_53620573	6	Sobic.006G181000.1	Stabilizer of iron transporter SufD / Polynucleotidyl transferase
1656	S06_56719937	6	Sobic.006G219300.2	ABC transporter family protein
1657	S06_56719937	6	Sobic.006G220800.1	aminomethyltransferase
1658	S06_56719937	6	Sobic.006G220900.1	autophagy-related protein
1659	S06_56719937	6	Sobic.006G220000.3	bromodomain containing protein
1660	S06_56719937	6	Sobic.006G220200.1	CPuORF12 - conserved peptide uORF-containing transcript
1661	S06_56719937	6	Sobic.006G219900.1	csAtPR5
1662	S06_56719937	6	Sobic.006G220400.1	exonuclease
1663	S06_56719937	6	Sobic.006G220500.1	hydroxyacid oxidase 1
1664	S06_56719937	6	Sobic.006G220600.3	hydroxyacid oxidase 1
1665	S06_56719937	6	Sobic.006G219950.1	hypothetical protein
1666	S06_56719937	6	Sobic.006G219801.1	NBS-LRR disease resistance protein
1667	S06_56719937	6	Sobic.006G219700.1	nitrate-induced NOI protein
1668	S06_56719937	6	Sobic.006G219400.1	None available
1669	S06_56719937	6	Sobic.006G220100.1	None available
1670	S06_56719937	6	Sobic.006G220300.1	None available
1671	S06_56719937	6	Sobic.006G221101.1	None available
1672	S06_56719937	6	Sobic.006G219500.1	remorin family protein
1673	S06_56719937	6	Sobic.006G220700.2	signal recognition particle 14 kDa protein
1674	S06_56719937	6	Sobic.006G219600.1	SIT4 phosphatase-associated protein domain containing protein
1675	S06_56719937	6	Sobic.006G221000.1	soluble starch synthase 3
1676	S06_58127831	6	Sobic.006G240100.2	BRCA1-associated protein
1677	S06_58127831	6	Sobic.006G240200.1	None available
1678	S06_58127831	6	Sobic.006G240300.1	Putative uncharacterized protein
1679	S06_58161388	6	Sobic.006G240500.1	AP2 domain containing protein
1680	S06_58161388	6	Sobic.006G240700.3	AP2 domain containing protein
1681	S06_58161388	6	Sobic.006G241000.1	homeobox domain containing protein
1682	S06_58161388	6	Sobic.006G241100.3	Leucine Rich Repeat domain containing protein
1683	S06_58161388	6	Sobic.006G240800.1	myosin-Ie
1684	S06_58161388	6	Sobic.006G240600.1	None available
1685	S06_58161388	6	Sobic.006G240650.1	None available
1686	S06_58161388	6	Sobic.006G241200.1	None available
1687	S06_58161388	6	Sobic.006G241300.1	None available
1688	S06_58161388	6	Sobic.006G241350.1	None available
1689	S06_58161388	6	Sobic.006G241400.1	None available
1690	S06_58161388	6	Sobic.006G241500.1	None available
1691	S06_58161388	6	Sobic.006G241600.1	None available
1692	S06_58161388	6	Sobic.006G240900.1	plant protein of unknown function DUF869 domain containing protein
1693	S06_58161388	6	Sobic.006G241700.2	wall-associated kinase 2
1694	S06_58161388	6	Sobic.006G240400.1	zinc finger, C3HC4 type domain containing protein
1695	S06_58411897	6	Sobic.006G244700.1	6,7-dimethyl-8-ribityllumazine synthase
1696	S06_58411897	6	Sobic.006G243500.1	alpha-N-acetylglucosaminidase family / NAGLU family
1697	S06_58411897	6	Sobic.006G245100.1	cation exchanger 2
1698	S06_58411897	6	Sobic.006G243400.1	D-3-phosphoglycerate dehydrogenase
1699	S06_58411897	6	Sobic.006G244400.1	endonuclease 2
1700	S06_58411897	6	Sobic.006G244500.1	endonuclease 2
1701	S06_58411897	6	Sobic.006G245200.1	F-box family protein
1702	S06_58411897	6	Sobic.006G244200.1	F-box family protein with a domain of unknown function (DUF295)
1703	S06_58411897	6	Sobic.006G244300.1	golgin candidate 2
1704	S06_58411897	6	Sobic.006G245300.1	indole-3-acetic acid inducible 33
1705	S06_58411897	6	Sobic.006G244800.2	jasmonate-zim-domain protein 12
1706	S06_58411897	6	Sobic.006G243300.2	None available
1707	S06_58411897	6	Sobic.006G245000.1	None available
1708	S06_58411897	6	Sobic.006G243200.1	N-terminal nucleophile aminohydrolases (Ntn hydrolases) superfamily protein
1709	S06_58411897	6	Sobic.006G244100.1	OsFBDUF35 - F-box and DUF domain containing protein
1710	S06_58411897	6	Sobic.006G244600.1	peptidyl-tRNA hydrolase
1711	S06_58411897	6	Sobic.006G243600.2	Peroxidase superfamily protein
1712	S06_58411897	6	Sobic.006G244000.1	sulfate transporter 91
1713	S06_58411897	6	Sobic.006G244900.1	Transmembrane proteins 14C
1714	S06_58411897	6	Sobic.006G243700.1	wall associated kinase 5
1715	S06_58411897	6	Sobic.006G243800.1	wall associated kinase-like 2
1716	S06_58411897	6	Sobic.006G243900.2	Wall-associated kinase family protein
1717	S06_59151128	6	Sobic.006G253900.1	flavanone 3-hydroxylase
1718	S06_59151128	6	Sobic.006G254000.1	flavanone 3-hydroxylase
1719	S06_59151128	6	Sobic.006G254100.1	GTP cyclohydrolase I 1
1720	S06_59151128	6	Sobic.006G253200.2	IQ calmodulin-binding motif family protein
1721	S06_59151128	6	Sobic.006G254500.1	IQ calmodulin-binding motif family protein
1722	S06_59151128	6	Sobic.006G253050.1	None available
1723	S06_59151128	6	Sobic.006G253600.1	None available
1724	S06_59151128	6	Sobic.006G254200.1	OsDegp11 - Putative Deg protease homologue
1725	S06_59151128	6	Sobic.006G253300.2	OsSAUR23 - Auxin-responsive SAUR gene family member
1726	S06_59151128	6	Sobic.006G253700.1	OsSAUR23 - Auxin-responsive SAUR gene family member
1727	S06_59151128	6	Sobic.006G253801.1	OsSAUR23 - Auxin-responsive SAUR gene family member
1728	S06_59151128	6	Sobic.006G254700.1	PHF5-like protein domain containing protein
1729	S06_59151128	6	Sobic.006G254300.1	Regulator of chromosome condensation (RCC1) family protein
1730	S06_59151128	6	Sobic.006G253000.1	SERINE PROTEASE FAMILY S1C HTRA-RELATED
1731	S06_59151128	6	Sobic.006G253400.1	SERINE PROTEASE FAMILY S1C HTRA-RELATED
1732	S06_59151128	6	Sobic.006G254400.1	SERINE PROTEASE FAMILY S1C HTRA-RELATED
1733	S06_59151128	6	Sobic.006G253100.1	Trypsin-like peptidase domain (Trypsin_2)
1734	S06_59151128	6	Sobic.006G253500.1	Trypsin-like peptidase domain (Trypsin_2)
1735	S06_59151128	6	Sobic.006G252900.1	Ubiquitin and ubiquitin-like proteins
1736	S06_59151128	6	Sobic.006G254800.1	Ubiquitin-like superfamily protein
1737	S06_59151128	6	Sobic.006G254600.1	zinc finger C-x8-C-x5-C-x3-H type family protein
1738	S06_59255525	6	Sobic.006G255300.1	auxin response factor
1739	S06_59255525	6	Sobic.006G255400.1	beta-fructofuranosidase 5
1740	S06_59255525	6	Sobic.006G255500.1	beta-fructofuranosidase 5
1741	S06_59255525	6	Sobic.006G255600.1	beta-fructofuranosidase 5
1742	S06_59255525	6	Sobic.006G256400.1	Cotton fibre expressed protein (DUF761)
1743	S06_59255525	6	Sobic.006G255800.1	Cox19 family protein (CHCH motif)
1744	S06_59255525	6	Sobic.006G254900.1	Homeodomain-like superfamily protein
1745	S06_59255525	6	Sobic.006G256300.4	leucyl-tRNA synthetase, cytoplasmic
1746	S06_59255525	6	Sobic.006G256200.5	Myb-like DNA-binding domain containing protein
1747	S06_59255525	6	Sobic.006G255200.1	None available
1748	S06_59255525	6	Sobic.006G255700.1	None available
1749	S06_59255525	6	Sobic.006G256000.1	None available
1750	S06_59255525	6	Sobic.006G256600.1	PAP_fibrillin (PAP_fibrillin)
1751	S06_59255525	6	Sobic.006G255100.2	peptidyl-prolyl cis-trans isomerase
1752	S06_59255525	6	Sobic.006G256100.1	SWIB/MDM2 domain containing protein
1753	S06_59255525	6	Sobic.006G255000.1	TLD-domain containing nucleolar protein
1754	S06_59255525	6	Sobic.006G255900.1	tubulin/FtsZ domain containing protein
1755	S06_59255525	6	Sobic.006G256700.1	VQ domain containing protein
1756	S06_59255525	6	Sobic.006G256500.1	zinc finger C-x8-C-x5-C-x3-H type family protein
1757	S06_60840408	6	Sobic.006G277100.1	auxin-induced protein 5NG4
1758	S06_60840408	6	Sobic.006G278400.1	C2H2-like zinc finger protein
1759	S06_60840408	6	Sobic.006G278500.2	GMP synthase (glutamine-hydrolyzing), putative / glutamine amidotransferase, putative
1760	S06_60840408	6	Sobic.006G277000.1	heat shock protein DnaJ
1761	S06_60840408	6	Sobic.006G276900.1	None available
1762	S06_60840408	6	Sobic.006G277400.1	None available
1763	S06_60840408	6	Sobic.006G278100.1	None available
1764	S06_60840408	6	Sobic.006G276600.1	nodulin MtN21 /EamA-like transporter family protein
1765	S06_60840408	6	Sobic.006G277200.1	OsFBT6 - F-box and tubby domain containing protein
1766	S06_60840408	6	Sobic.006G276801.1	OsFBX285 - F-box domain containing protein
1767	S06_60840408	6	Sobic.006G278600.1	oxidoreductase, 2OG-Fe(II) oxygenase family protein
1768	S06_60840408	6	Sobic.006G278300.1	Pathogenesis-related thaumatin superfamily protein
1769	S06_60840408	6	Sobic.006G277500.1	Peroxidase superfamily protein
1770	S06_60840408	6	Sobic.006G277550.1	Peroxidase superfamily protein
1771	S06_60840408	6	Sobic.006G277600.1	Peroxidase superfamily protein
1772	S06_60840408	6	Sobic.006G277700.1	Peroxidase superfamily protein
1773	S06_60840408	6	Sobic.006G277800.1	Peroxidase superfamily protein
1774	S06_60840408	6	Sobic.006G277750.1	PLC-like phosphodiesterases superfamily protein
1775	S06_60840408	6	Sobic.006G277900.1	PLC-like phosphodiesterases superfamily protein
1776	S06_60840408	6	Sobic.006G278000.1	Protein kinase superfamily protein
1777	S06_60840408	6	Sobic.006G277300.1	Protein of unknown function (DUF793)
1778	S06_60840408	6	Sobic.006G276700.2	pyrophosphorylase 3
1779	S06_60840408	6	Sobic.006G278200.1	RNA-binding (RRM/RBD/RNP motifs) family protein
1780	S06_6839306	6	Sobic.006G031900.1	expansin precursor
1781	S06_6839306	6	Sobic.006G031800.2	None available
1782	S06_6839306	6	Sobic.006G031833.1	None available
1783	S06_6839306	6	Sobic.006G031866.1	Non-specific serine/threonine protein kinase
1784	S06_6839306	6	Sobic.006G032000.1	ubiquitin-protein ligase 4
1785	S06_9288934	6	Sobic.006G034200.2	wax synthase
1786	S06_9307569	6	Sobic.006G034250.1	AC-LIKE TRANSPOSASE-RELATED
1787	S06_9307569	6	Sobic.006G034225.1	retrotransposon protein, unclassified
1788	S07_10779791	7	Sobic.007G085000.2	60S ribosomal protein L7
1789	S07_10779791	7	Sobic.007G085400.1	NB-ARC domain-containing disease resistance protein
1790	S07_10779791	7	Sobic.007G085350.1	None available
1791	S07_10779791	7	Sobic.007G085700.1	None available
1792	S07_10779791	7	Sobic.007G085300.1	WRKY68
1793	S07_10779791	7	Sobic.007G085500.1	xyloglucan endotransglucosylase/hydrolase 15
1794	S07_10779791	7	Sobic.007G085600.1	xyloglucan endotransglucosylase/hydrolase 15
1795	S07_13598578	7	Sobic.007G090427.1	DIENELACTONE HYDROLASE
1796	S07_15724980	7	Sobic.007G092400.1	Amino acid transporter
1797	S07_15724980	7	Sobic.007G092200.1	Aspartate carbamoyltransferase
1798	S07_15724980	7	Sobic.007G092300.1	MYB family transcription factor
1799	S07_15818755	7	No genes in defined region	No genes in defined region
1800	S07_16028204	7	Sobic.007G092700.1	None available
1801	S07_16343632	7	Sobic.007G093100.1	hypothetical protein
1802	S07_32152737	7	Sobic.007G103666.1	None available
1805	S07_3517563	7	Sobic.007G037100.1	DNAJ HOMOLOG SUBFAMILY C MEMBER
1806	S07_3517563	7	Sobic.007G037200.1	None available
1807	S07_3517563	7	Sobic.007G037301.1	None available
1803	S07_3517563	7	Sobic.007G036900.1	Phospholipase A1
1804	S07_3517563	7	Sobic.007G037000.1	Predicted alpha/beta hydrolase
1808	S07_3522065	7	Sobic.007G037000.1	alpha/beta-Hydrolases superfamily protein
1809	S07_3522065	7	Sobic.007G037100.1	DNAJ HOMOLOG SUBFAMILY C MEMBER
1810	S07_3522065	7	Sobic.007G037200.1	None available
1811	S07_3522065	7	Sobic.007G037301.1	None available
1812	S07_3522065	7	Sobic.007G036900.1	Phospholipase A(1) / Phospholipase A1
1813	S07_44556905	7	Sobic.007G113400.1	None available
1814	S07_44556905	7	Sobic.007G113500.1	None available
1815	S07_4510507	7	Sobic.007G044500.2	alpha-1,6-mannosyl-glycoprotein 2-beta-N-acetylglucosaminyltransferase
1816	S07_4510507	7	Sobic.007G045100.1	Domain of unknown function (DUF4535)
1817	S07_4510507	7	Sobic.007G045300.1	Domain of unknown function (DUF4535)
1818	S07_4510507	7	Sobic.007G045500.1	Glycerol-3-phosphate-transporting ATPase
1819	S07_4510507	7	Sobic.007G044000.1	None available
1820	S07_4510507	7	Sobic.007G044201.1	None available
1821	S07_4510507	7	Sobic.007G044350.1	None available
1822	S07_4510507	7	Sobic.007G044600.1	None available
1823	S07_4510507	7	Sobic.007G044700.1	None available
1824	S07_4510507	7	Sobic.007G044800.1	None available
1825	S07_4510507	7	Sobic.007G044900.1	None available
1826	S07_4510507	7	Sobic.007G045000.1	None available
1827	S07_4510507	7	Sobic.007G044300.1	OLIGOPEPTIDE TRANSPORTER-RELATED
1828	S07_4510507	7	Sobic.007G045201.1	prefoldin subunit
1829	S07_4510507	7	Sobic.007G044100.1	RNA polymerase Rpb1 C-terminal repeat
1830	S07_4510507	7	Sobic.007G043900.1	U3 small nucleolar ribonucleoprotein protein IMP4 (IMP4)
1831	S07_4510507	7	Sobic.007G044400.1	VESICLE-ASSOCIATED MEMBRANE PROTEIN-ASSOCIATED PROTEIN
1832	S07_51610518	7	Sobic.007G119900.1	signal recognition particle receptor subunit beta
1833	S07_52737620	7	Sobic.007G122800.1	Cotton fibre expressed protein (DUF761)
1834	S07_52737620	7	Sobic.007G123200.1	Heavy metal transport/detoxification superfamily protein
1835	S07_52737620	7	Sobic.007G122700.1	None available
1836	S07_52737620	7	Sobic.007G122866.1	None available
1837	S07_52737620	7	Sobic.007G123100.1	pentatricopeptide (PPR) repeat-containing protein
1838	S07_52737620	7	Sobic.007G122932.1	R3H-associated N-terminal domain (R3H-assoc)
1839	S07_52737620	7	Sobic.007G123000.1	sex determination protein tasselseed-2
1840	S07_56308551	7	Sobic.007G136500.2	MYB family transcription factor
1841	S07_56308551	7	Sobic.007G136300.2	no apical meristem protein
1842	S07_56308551	7	Sobic.007G136000.1	None available
1843	S07_56308551	7	Sobic.007G136400.1	None available
1844	S07_56308551	7	Sobic.007G136200.1	Putative uncharacterized protein P0431A03.17
1845	S07_56308551	7	Sobic.007G135900.1	STEROL REGULATORY ELEMENT-BINDING PROTEIN
1846	S07_56308551	7	Sobic.007G136100.1	TRANSMEMBRANE PROTEIN HTP-1 RELATED
1847	S07_58344078	7	Sobic.007G151100.1	12-oxophytodienoate reductase
1848	S07_58344078	7	Sobic.007G151800.1	C2H2 zinc finger protein
1849	S07_58344078	7	Sobic.007G151300.1	Cupin domain (Cupin_2)
1850	S07_58344078	7	Sobic.007G151200.1	Cupin domain containing protein
1851	S07_58344078	7	Sobic.007G151400.1	Cytokinin dehydrogenase precursor
1852	S07_58344078	7	Sobic.007G151500.1	Disease resistance/zinc finger/chromosome condensation-like region protein
1853	S07_58344078	7	Sobic.007G150700.1	DNA repair protein RAD7 (RAD7)
1854	S07_58344078	7	Sobic.007G151600.1	EPIDIDYMAL MEMBRANE PROTEIN E9-RELATED
1855	S07_58344078	7	Sobic.007G151700.2	EPIDIDYMAL MEMBRANE PROTEIN E9-RELATED
1856	S07_58344078	7	Sobic.007G151650.1	Levansucrase / Sucrose 6-fructosyltransferase
1857	S07_58344078	7	Sobic.007G150800.1	None available
1858	S07_58344078	7	Sobic.007G150900.2	None available
1859	S07_58344078	7	Sobic.007G151250.1	Putative zinc- or iron-chelating domain (CxxCxxCC)
1888	S07_59146937	7	Sobic.007G157400.2	2-hydroxyisoflavanone dehydratase
1878	S07_59146937	7	Sobic.007G156400.1	Alpha-amylase isozyme 3B precursor
1879	S07_59146937	7	Sobic.007G156500.1	Alpha-amylase isozyme 3D precursor
1860	S07_59146937	7	Sobic.007G156400.1	alpha-amylase precursor
1861	S07_59146937	7	Sobic.007G156500.1	alpha-amylase precursor
1881	S07_59146937	7	Sobic.007G156700.1	AP2 domain (AP2)
1862	S07_59146937	7	Sobic.007G156700.1	AP2 domain containing protein
1863	S07_59146937	7	Sobic.007G156900.1	BRI1 kinase inhibitor 1 (BKI1)
1883	S07_59146937	7	Sobic.007G156900.1	BRI1 kinase inhibitor 1 (BKI1)
1864	S07_59146937	7	Sobic.007G157300.1	FLAVIN REDUCTASE-RELATED
1887	S07_59146937	7	Sobic.007G157300.1	FLAVIN REDUCTASE-RELATED
1865	S07_59146937	7	Sobic.007G156600.1	gibberellin receptor GID1L2
1866	S07_59146937	7	Sobic.007G157100.1	gibberellin receptor GID1L2
1867	S07_59146937	7	Sobic.007G157400.2	gibberellin receptor GID1L2
1868	S07_59146937	7	Sobic.007G157500.1	gibberellin receptor GID1L2
1869	S07_59146937	7	Sobic.007G157550.1	gibberellin receptor GID1L2
1870	S07_59146937	7	Sobic.007G157800.1	gibberellin receptor GID1L2
1871	S07_59146937	7	Sobic.007G157900.1	gibberellin receptor GID1L2
1880	S07_59146937	7	Sobic.007G156600.1	gibberellin receptor GID1L2
1885	S07_59146937	7	Sobic.007G157100.1	gibberellin receptor GID1L2
1889	S07_59146937	7	Sobic.007G157500.1	gibberellin receptor GID1L2
1890	S07_59146937	7	Sobic.007G157550.1	gibberellin receptor GID1L2
1893	S07_59146937	7	Sobic.007G157800.1	gibberellin receptor GID1L2
1894	S07_59146937	7	Sobic.007G157900.1	gibberellin receptor GID1L2
1872	S07_59146937	7	Sobic.007G157700.1	NAD dependent epimerase/dehydratase family protein
1892	S07_59146937	7	Sobic.007G157700.1	NAD dependent epimerase/dehydratase family protein
1873	S07_59146937	7	Sobic.007G157200.1	None available
1874	S07_59146937	7	Sobic.007G157600.1	None available
1875	S07_59146937	7	Sobic.007G158000.1	None available
1886	S07_59146937	7	Sobic.007G157200.1	None available
1891	S07_59146937	7	Sobic.007G157600.1	Predicted protein
1876	S07_59146937	7	Sobic.007G157000.1	protein transport protein
1884	S07_59146937	7	Sobic.007G157000.1	PROTEIN TRANSPORT PROTEIN SEC23
1877	S07_59146937	7	Sobic.007G156800.1	Putative uncharacterized protein
1882	S07_59146937	7	Sobic.007G156800.1	Putative uncharacterized protein
1895	S07_59146937	7	Sobic.007G158000.1	Putative uncharacterized protein
1896	S07_59452509	7	Sobic.007G159300.1	basic helix-loop-helix
1897	S07_59452509	7	Sobic.007G160300.1	cyclin
1898	S07_59452509	7	Sobic.007G159800.5	DNA binding protein
1899	S07_59452509	7	Sobic.007G159450.1	Early nodulin 75-like protein
1900	S07_59452509	7	Sobic.007G159600.1	Early nodulin 75-like protein
1901	S07_59452509	7	Sobic.007G160200.1	mitochondrial carrier protein
1902	S07_59452509	7	Sobic.007G159650.1	None available
1903	S07_59452509	7	Sobic.007G160050.1	None available
1904	S07_59452509	7	Sobic.007G160501.1	None available
1905	S07_59452509	7	Sobic.007G159700.1	Putative uncharacterized protein
1906	S07_59452509	7	Sobic.007G159200.1	PWWP domain containing protein
1907	S07_59452509	7	Sobic.007G159500.3	Thymidylate synthase-like
1908	S07_59452509	7	Sobic.007G159900.2	ubiquitin carboxyl-terminal hydrolase family protein
1909	S07_59452509	7	Sobic.007G160400.1	ZF-HD homeobox protein
1910	S07_59524576	7	Sobic.007G161100.1	ENTH domain containing protein
1911	S07_59524576	7	Sobic.007G160700.1	MULTIDRUG RESISTANCE PROTEIN
1912	S07_59524576	7	Sobic.007G160900.1	OLIGOPEPTIDE TRANSPORTER-RELATED
1913	S07_59524576	7	Sobic.007G161200.1	putative type 1 membrane protein
1914	S07_59524576	7	Sobic.007G161000.1	RecF/RecN/SMC N terminal domain containing protein
1915	S07_59524576	7	Sobic.007G160600.2	SERINE/THREONINE-PROTEIN KINASE
1916	S07_59524576	7	Sobic.007G161300.1	VHS and GAT domain containing protein
1917	S07_59944757	7	Sobic.007G164101.1	Ankyrin repeat family protein
1918	S07_59944757	7	Sobic.007G165400.1	AT-hook motif nuclear-localized protein 20
1919	S07_59944757	7	Sobic.007G165300.1	BET1P/SFT1P-like protein 14A
1920	S07_59944757	7	Sobic.007G164900.1	Integrase-type DNA-binding superfamily protein
1921	S07_59944757	7	Sobic.007G165500.2	MATE efflux family protein
1922	S07_59944757	7	Sobic.007G164050.1	None available
1923	S07_59944757	7	Sobic.007G164600.1	None available
1924	S07_59944757	7	Sobic.007G164750.1	None available
1925	S07_59944757	7	Sobic.007G165200.1	None available
1926	S07_59944757	7	Sobic.007G164300.1	Peptidyl-prolyl cis-trans isomerase
1927	S07_59944757	7	Sobic.007G164400.2	Phosphate-transporting ATPase / ABC phosphate transporter
1928	S07_59944757	7	Sobic.007G164500.1	Proline-rich protein precursor
1929	S07_59944757	7	Sobic.007G164151.1	Protein of unknown function (DUF1618) (DUF1618)
1930	S07_59944757	7	Sobic.007G164200.2	Protein of unknown function (DUF1618) (DUF1618)
1931	S07_59944757	7	Sobic.007G165100.1	Protein of unknown function DUF260 (DUF260)
1932	S07_59944757	7	Sobic.007G165000.1	RING/U-box superfamily protein
1934	S07_59944889	7	Sobic.007G164101.1	Ankyrin repeat family protein
1947	S07_59944889	7	Sobic.007G165400.1	AT-hook motif nuclear-localized protein 20
1946	S07_59944889	7	Sobic.007G165300.1	BET1P/SFT1P-like protein 14A
1942	S07_59944889	7	Sobic.007G164900.1	Integrase-type DNA-binding superfamily protein
1933	S07_59944889	7	Sobic.007G164050.1	None available
1940	S07_59944889	7	Sobic.007G164600.1	None available
1941	S07_59944889	7	Sobic.007G164750.1	None available
1945	S07_59944889	7	Sobic.007G165200.1	None available
1937	S07_59944889	7	Sobic.007G164300.1	Peptidyl-prolyl cis-trans isomerase
1938	S07_59944889	7	Sobic.007G164400.2	Phosphate-transporting ATPase / ABC phosphate transporter
1939	S07_59944889	7	Sobic.007G164500.1	Proline-rich protein precursor
1935	S07_59944889	7	Sobic.007G164151.1	Protein of unknown function (DUF1618) (DUF1618)
1936	S07_59944889	7	Sobic.007G164200.2	Protein of unknown function (DUF1618) (DUF1618)
1944	S07_59944889	7	Sobic.007G165100.1	Protein of unknown function DUF260 (DUF260)
1943	S07_59944889	7	Sobic.007G165000.1	RING/U-box superfamily protein
1948	S07_60064545	7	Sobic.007G165800.1	BAHD ACYLTRANSFERASE DCR
1949	S07_60064545	7	Sobic.007G166000.1	C2H2 zinc finger protein
1950	S07_60064545	7	Sobic.007G165701.1	Calcium-dependent lipid-binding (CaLB domain) family protein
1951	S07_60064545	7	Sobic.007G166100.1	no apical meristem protein
1952	S07_60064545	7	Sobic.007G165600.1	Peptidase M1 family protein
1953	S07_60064545	7	Sobic.007G165900.1	ubiquitin carboxyl-terminal hydrolase, family 1
1954	S07_61234352	7	Sobic.007G178600.1	40S ribosomal protein S19
1955	S07_61234352	7	Sobic.007G178401.1	60S ribosomal protein L8
1956	S07_61234352	7	Sobic.007G179400.2	ATP binding microtubule motor family protein
1957	S07_61234352	7	Sobic.007G178900.1	CXE carboxylesterase
1958	S07_61234352	7	Sobic.007G178500.1	cytochrome P450
1959	S07_61234352	7	Sobic.007G179750.1	cytochrome P450
1960	S07_61234352	7	Sobic.007G179266.1	HAD superfamily phosphatase
1961	S07_61234352	7	Sobic.007G179000.1	Lateral root primordium (LRP) protein-related
1962	S07_61234352	7	Sobic.007G178700.1	None available
1963	S07_61234352	7	Sobic.007G179100.1	None available
1964	S07_61234352	7	Sobic.007G179332.1	None available
1965	S07_61234352	7	Sobic.007G179500.1	None available
1966	S07_61234352	7	Sobic.007G179700.1	None available
1967	S07_61234352	7	Sobic.007G179200.1	peptidase, T1 family
1968	S07_61234352	7	Sobic.007G179600.1	Tetratricopeptide repeat (TPR)-like superfamily protein
1969	S07_61456355	7	Sobic.007G180900.1	BAG domain-containing protein
1970	S07_61456355	7	Sobic.007G181500.1	dehydration-responsive element-binding protein
1971	S07_61456355	7	Sobic.007G181600.1	dehydrogenase
1972	S07_61456355	7	Sobic.007G180300.2	HEAT SHOCK TRANSCRIPTION FACTOR
1973	S07_61456355	7	Sobic.007G182000.1	hydroxymethylglutaryl-CoA synthase
1974	S07_61456355	7	Sobic.007G180700.1	LTPL44 - Protease inhibitor/seed storage/LTP family protein precursor
1975	S07_61456355	7	Sobic.007G181100.1	MATE efflux family protein
1976	S07_61456355	7	Sobic.007G181900.1	MOLYBDOPTERIN COFACTOR SULFURASE MOSC
1977	S07_61456355	7	Sobic.007G180800.1	None available
1978	S07_61456355	7	Sobic.007G181701.1	None available
1979	S07_61456355	7	Sobic.007G181801.1	None available
1980	S07_61456355	7	Sobic.007G182200.1	None available
1981	S07_61456355	7	Sobic.007G181300.1	Non-specific serine/threonine protein kinase
1982	S07_61456355	7	Sobic.007G182300.2	Plant PDR ABC transporter associated domain containing protein
1983	S07_61456355	7	Sobic.007G180450.1	polygalacturonase
1984	S07_61456355	7	Sobic.007G181000.1	serpin domain containing protein
1985	S07_61456355	7	Sobic.007G182101.1	TCP family transcription factor
1986	S07_61456355	7	Sobic.007G181400.3	TraB family protein
1987	S07_61456355	7	Sobic.007G180600.1	UBX domain-containing protein
1988	S07_6270463	7	Sobic.007G060550.1	dnaJ domain containing protein
1989	S07_6270463	7	Sobic.007G059900.1	DUF292 domain containing protein
1990	S07_6270463	7	Sobic.007G059500.1	histone-like transcription factor and archaeal histone
1991	S07_6270463	7	Sobic.007G059200.2	Isoflavone-7-O-beta-glucoside 6''-O-malonyltransferase
1992	S07_6270463	7	Sobic.007G059400.1	Isoflavone-7-O-beta-glucoside 6''-O-malonyltransferase
1993	S07_6270463	7	Sobic.007G059150.1	None available
1994	S07_6270463	7	Sobic.007G059300.1	None available
1995	S07_6270463	7	Sobic.007G060100.1	None available
1996	S07_6270463	7	Sobic.007G060201.1	None available
1997	S07_6270463	7	Sobic.007G060300.1	None available
1998	S07_6270463	7	Sobic.007G060400.1	None available
[truncated: 712 more rows]

## Sheet: Table S8
Table S8. List of genes associated with significant SNPs related to flowering. These SNPs were identified through genome-wide association studies in the Sorghum Association Panel. The table includes genes located within a 75 kb upstream and downstream region of each SNP (150 kb in total). SNPs without associated genes within the 150 kb region are marked in orange, while those within genomic regio…
S. No.	Trait	SNP	Chromosome	Position	Transcript	Start Position of transcript	End Position of transcript	SNP present in the genomic sequence (Yes or No)	Special remark	Annotation
1	Flowering	S01_26201094	1	26201094	Sobic.001G247200.2	26127086	26131278	No		None available
2	Flowering	S01_26201094	1	26201094	Sobic.001G247300.1	26238940	26241978	No		calcium-transporting ATPase, plasma membrane-type
3	Flowering	S01_26201094	1	26201094	Sobic.001G247400.1	26256989	26258913	No		Plant-specific domain TIGR01615 family protein
4	Flowering	S01_26201094	1	26201094	Sobic.001G247500.1	26266330	26266892	No		GLYCEROL-3-PHOSPHATE DEHYDROGENASE [NAD(+)] 2
5	Flowering	S02_6231392	2	6231392	Sobic.002G063566.1	6181491	6184310	No		PROTEIN LAP1
6	Flowering	S02_6231392	2	6231392	Sobic.002G063600.2	6201773	6204505	No		Phloroisovalerophenone synthase / Valerophenone synthase
7	Flowering	S02_6231392	2	6231392	Sobic.002G063700.2	6207511	6215456	No		LEUCINE-RICH REPEAT-CONTAINING PROTEIN
8	Flowering	S02_6231392	2	6231392	Sobic.002G063800.1	6219907	6221940	No		Transferase family protein
9	Flowering	S02_6231392	2	6231392	Sobic.002G063850.1	6223187	6225505	No		None available
10	Flowering	S02_6231392	2	6231392	Sobic.002G063900.4	6225486	6232403	Yes		zinc ion binding protein
11	Flowering	S02_6231392	2	6231392	Sobic.002G064000.1	6234988	6236210	No		None available
12	Flowering	S02_6231392	2	6231392	Sobic.002G064100.1	6236528	6237919	No		DNA-binding storekeeper protein-related
13	Flowering	S02_6231392	2	6231392	Sobic.002G064200.1	6237966	6239925	No		Putative uncharacterized protein
14	Flowering	S02_6231392	2	6231392	Sobic.002G064400.1	6244427	6245968	No		Putative uncharacterized protein
15	Flowering	S02_6231392	2	6231392	Sobic.002G064450.1	6266881	6267649	No		None available
16	Flowering	S02_6231392	2	6231392	Sobic.002G064500.1	6275656	6279040	No		1-deoxy-D-xylulose 5-phosphate synthase
17	Flowering	S02_6231392	2	6231392	Sobic.002G064600.2	6295318	6311573	No		Domain of unknown function (DUF4220)
18	Flowering	S02_71011504	2	71011504	Sobic.002G343100.1	70939238	70944109	No	Ma2	Putative symbiosis receptor-like kinase
19	Flowering	S02_71011504	2	71011504	Sobic.002G343200.3	70944690	70949500	No	Ma2	homeodomain-like
20	Flowering	S02_71011504	2	71011504	Sobic.002G343300.1	70956747	70960482	No	Ma2	CCCH-type zinc finger protein-like protein
21	Flowering	S02_71011504	2	71011504	Sobic.002G343400.1	70965277	70969033	No	Ma2	Putative Tic20 protein
22	Flowering	S02_71011504	2	71011504	Sobic.002G343500.1	70971201	70974828	No	Ma2	SERINE/THREONINE-PROTEIN KINASE // CALCIUM-DEPENDENT PROTEIN KINASE 14
23	Flowering	S02_71011504	2	71011504	Sobic.002G343600.1	70990117	70991534	No	Ma2	Polygalacturonase inhibitor 1 precursor
24	Flowering	S02_71011504	2	71011504	Sobic.002G343700.1	70995642	70997806	No	Ma2	Putative uncharacterized protein
25	Flowering	S02_71011504	2	71011504	Sobic.002G343800.1	70998433	71001713	No	Ma2	None available
26	Flowering	S02_71011504	2	71011504	Sobic.002G343901.1	71012762	71017790	No	Ma2	None available
27	Flowering	S02_71011504	2	71011504	Sobic.002G344000.1	71031372	71036088	No	Ma2	Trypsin-like peptidase domain (Trypsin_2)
28	Flowering	S02_71011504	2	71011504	Sobic.002G344100.1	71037853	71038846	No	Ma2	None available
29	Flowering	S02_71011504	2	71011504	Sobic.002G344201.1	71051415	71055280	No	Ma2	Trypsin-like peptidase domain (Trypsin_2)
30	Flowering	S02_71011504	2	71011504	Sobic.002G344301.1	71063900	71066636	No	Ma2	None available
31	Flowering	S02_71011504	2	71011504	Sobic.002G344400.1	71078612	71080331	No	Ma2	LATE EMBRYOGENESIS ABUNDANT PROTEIN-LIKE PROTEIN
32	Flowering	S02_71011504	2	71011504	Sobic.002G344500.1	71080941	71084289	No	Ma2	pentatricopeptide
33	Flowering	S02_71011504	2	71011504	Sobic.002G344600.1	71085142	71095763	No	Ma2	Putative uncharacterized protein
34	Flowering	S03_20492892	3	20492892	Sobic.003G163401.1	20475213	20476890	No		None available
35	Flowering	S03_20492892	3	20492892	Sobic.003G163500.1	20517544	20518354	No		OsGrx_C7 - glutaredoxin subgroup III
36	Flowering	S03_20492892	3	20492892	Sobic.003G163600.1	20522675	20523307	No		None available
37	Flowering	S03_20492892	3	20492892	Sobic.003G163700.1	20535207	20535924	No		OsGrx_C7 - glutaredoxin subgroup III
38	Flowering	S03_20492892	3	20492892	Sobic.003G163801.1	20549333	20549991	No		None available
39	Flowering	S03_20492892	3	20492892	Sobic.003G163900.1	20557178	20563150	No		LEUCINE-RICH REPEAT-CONTAINING PROTEIN
40	Flowering	S04_9535493	4	9535493	Sobic.004G102301.1	9517120	9518478	No		auxin response factor
41	Flowering	S04_9535493	4	9535493	Sobic.004G102400.1	9561405	9565849	No		FYVE zinc finger domain containing protein
42	Flowering	S04_9535493	4	9535493	Sobic.004G102500.1	9584881	9586747	No		BES1/BZR1 plant transcription factor
43	Flowering	S04_9535493	4	9535493	Sobic.004G102600.1	9610540	9611889	No		None available
44	Flowering	S04_19840847	4	19840847	Sobic.004G132300.1	19793454	19797485	No		Protein of unknown function (DUF707)
45	Flowering	S04_19840847	4	19840847	Sobic.004G132350.1	19812070	19813988	No		None available
46	Flowering	S04_19840847	4	19840847	Sobic.004G132400.1	19821210	19823493	No		Protein kinase domain (Pkinase) // Legume lectin domain (Lectin_legB)
47	Flowering	S04_38064121	4	38064121	Sobic.004G137601.1	38150236	38152071	No	Beyond LD	ZINC FINGER CCHC DOMAIN CONTAINING PROTEIN
48	Flowering	S04_39191115	4	39191115	Sobic.004G138650.1	39130244	39131328	No		None available
49	Flowering	S04_39191115	4	39191115	Sobic.004G138700.1	39240633	39241181	No		Tetratricopeptide-like helical domain
50	Flowering	S04_39191115	4	39191115	Sobic.004G138750.1	39247220	39249952	No		None available
51	Flowering	S04_57398274	4	57398274	Sobic.004G223000.1	57341288	57352855	No		regulator of nonsense transcripts 2
52	Flowering	S04_57398274	4	57398274	Sobic.004G223100.1	57358665	57360047	No		RESPONSE REGULATOR OF TWO-COMPONENT SYSTEM
53	Flowering	S04_57398274	4	57398274	Sobic.004G223300.2	57381899	57399265	Yes		ADP-RIBOSYLATION FACTOR GTPASE-ACTIVATING PROTEIN
54	Flowering	S04_57398274	4	57398274	Sobic.004G223350.1	57390187	57391507	No		None available
55	Flowering	S04_57398274	4	57398274	Sobic.004G223400.1	57400670	57404200	No		Wall-associated receptor kinase
56	Flowering	S04_57398274	4	57398274	Sobic.004G223500.1	57410962	57414572	No		Wall-associated receptor kinase
57	Flowering	S04_57398274	4	57398274	Sobic.004G223600.1	57429203	57450479	No		general transcription factor 3C polypeptide 1 (GTF3C1)
58	Flowering	S04_57398274	4	57398274	Sobic.004G223700.1	57437204	57437792	No		None available
59	Flowering	S04_57398274	4	57398274	Sobic.004G223800.1	57449660	57452378	No		Membrane-associated salt-inducible protein like
60	Flowering	S04_57398274	4	57398274	Sobic.004G223900.1	57454501	57456355	No		Ribosomal RNA-processing protein
61	Flowering	S04_57398274	4	57398274	Sobic.004G224000.2	57467608	57472134	No		Oligopeptide transporter
62	Flowering	S04_57398274	4	57398274	Sobic.004G224100.1	57470946	57475205	No		Replication factor A2
63	Flowering	S06_1951138	6	1951138	Sobic.006G013000.1	1880606	1884085	No		succinate dehydrogenase subunit 3
64	Flowering	S06_1951138	6	1951138	Sobic.006G013100.1	1887690	1894596	No		A1 cistron-splicing factor AAR2
65	Flowering	S06_1951138	6	1951138	Sobic.006G013200.2	1895205	1896108	No		peroxidase family protein
66	Flowering	S06_1951138	6	1951138	Sobic.006G013300.1	1909956	1914230	No		Protein kinase domain (Pkinase) // Leucine Rich Repeat (LRR_1)
67	Flowering	S06_1951138	6	1951138	Sobic.006G013500.1	1916683	1921196	No		tRNA-specific adenosine deaminase 3
68	Flowering	S06_1951138	6	1951138	Sobic.006G013600.3	1925017	1929970	No		Galactose oxidase/kelch
69	Flowering	S06_1951138	6	1951138	Sobic.006G013700.1	1934396	1938301	No		SET DOMAIN PROTEINS
70	Flowering	S06_1951138	6	1951138	Sobic.006G013800.1	1940169	1942610	No		INOSINE-5-MONOPHOSPHATE DEHYDROGENASE RELATED
71	Flowering	S06_1951138	6	1951138	Sobic.006G013900.1	1945343	1948909	No		DNA-directed RNA polymerase II subunit RPB11
72	Flowering	S06_1951138	6	1951138	Sobic.006G014000.1	1950491	1953090	Yes		Glyoxylate reductase (NADP(+))
73	Flowering	S06_1951138	6	1951138	Sobic.006G014100.2	1959233	1962756	No		serine-rich 25 kDa antigen protein
74	Flowering	S06_1951138	6	1951138	Sobic.006G014200.1	1981150	1988329	No		Storage protein-like
75	Flowering	S06_1951138	6	1951138	Sobic.006G014300.3	2003252	2006345	No		None available
76	Flowering	S06_9307569	6	9307569	Sobic.006G034225.1	9278514	9280416	No		retrotransposon protein, unclassified
77	Flowering	S06_9307569	6	9307569	Sobic.006G034250.1	9328177	9330805	No		AC-LIKE TRANSPOSASE-RELATED
78	Flowering	S06_26501314	6	26501314	No genes in defind LD region				Ma6
79	Flowering	S06_40580184	6	40580184	Sobic.006G058600.2	40516980	40524482	No	Ma1	Protein Mei2, essential for commitment to meiosis
80	Flowering	S06_40580184	6	40580184	Sobic.006G058666.1	40528870	40531199	No	Ma1	None available
81	Flowering	S06_43284280	6	43284280	Sobic.006G069100.3	43209380	43219358	No		PPR repeat (PPR) // PPR repeat family (PPR_2)
82	Flowering	S06_43284280	6	43284280	Sobic.006G069200.1	43233823	43241921	No		Glucan endo-1,3-beta-D-glucosidase
83	Flowering	S06_43284280	6	43284280	Sobic.006G069300.1	43243302	43245530	No		CARBONIC ANHYDRASE
84	Flowering	S06_43284280	6	43284280	Sobic.006G069400.1	43249188	43250689	No		None available
85	Flowering	S06_43284280	6	43284280	Sobic.006G069500.1	43250944	43252930	No		Glutaredoxin
86	Flowering	S06_43284280	6	43284280	Sobic.006G069766.1	43258895	43261993	No		None available
87	Flowering	S06_43284280	6	43284280	Sobic.006G070032.1	43277256	43279871	No		Beta-fructofuranosidase
88	Flowering	S06_43284280	6	43284280	Sobic.006G070298.1	43304436	43308204	No		Beta-fructofuranosidase
89	Flowering	S06_43284280	6	43284280	Sobic.006G070564.1	43320306	43324194	No		Beta-fructofuranosidase
90	Flowering	S06_43284280	6	43284280	Sobic.006G070830.1	43344453	43349422	No		Beta-fructofuranosidase
91	Flowering	S06_43284280	6	43284280	Sobic.006G071096.1	43353433	43354267	No		Fantastic Four meristem regulator
92	Flowering	S07_780835	7	780835	Sobic.007G007900.1	705158	709210	No		protein mago nashi (MAGOH)
93	Flowering	S07_780835	7	780835	Sobic.007G008000.1	711140	712433	No		invertase/pectin methylesterase inhibitor family protein
94	Flowering	S07_780835	7	780835	Sobic.007G008100.1	721189	722554	No		invertase/pectin methylesterase inhibitor family protein
95	Flowering	S07_780835	7	780835	Sobic.007G008200.2	726378	733158	No		invertase/pectin methylesterase inhibitor family protein
96	Flowering	S07_780835	7	780835	Sobic.007G008300.1	741252	746209	No		Chromatin assembly factor 1 subunit B
97	Flowering	S07_780835	7	780835	Sobic.007G008400.1	746458	747477	No		Putative pherophorin-dz1 protein
98	Flowering	S07_780835	7	780835	Sobic.007G008500.2	759321	763460	No		TRANSCRIPTION FACTOR HEC3-RELATED
99	Flowering	S07_780835	7	780835	Sobic.007G008600.1	784487	786939	No		GLYCOLIPID TRANSFER PROTEIN-RELATED
100	Flowering	S07_780835	7	780835	Sobic.007G008700.1	795139	799600	No		Putative BLE2 protein
101	Flowering	S07_780835	7	780835	Sobic.007G008800.1	820415	824800	No		VHS and GAT domain containing protein
102	Flowering	S07_780835	7	780835	Sobic.007G008900.1	825857	832268	No		SAC domain containing protein
103	Flowering	S07_780835	7	780835	Sobic.007G009000.1	833510	838224	No		Putative uncharacterized protein
104	Flowering	S07_780835	7	780835	Sobic.007G009100.1	840101	843007	No		Succinate-semialdehyde dehydrogenase
105	Flowering	S07_780835	7	780835	Sobic.007G009200.1	844267	847295	No		ADENYLATE KINASE FAMILY PROTEIN
106	Flowering	S07_780835	7	780835	Sobic.007G009300.1	850149	855415	No		OsIAA25 - Auxin-responsive Aux/IAA gene family member
107	Flowering	S07_8870015	7	8870015	Sobic.007G076100.1	8813892	8818357	No		Pyridine nucleotide-disulphide oxidoreductase
108	Flowering	S07_8870015	7	8870015	Sobic.007G076200.2	8823579	8832617	No		VERNALIZATION-INSENSITIVE
109	Flowering	S07_8870015	7	8870015	Sobic.007G076250.1	8840355	8842253	No		ZINC FINGER CCHC DOMAIN CONTAINING PROTEIN
110	Flowering	S07_8870015	7	8870015	Sobic.007G076300.1	8845493	8848689	No		26S proteasome regulatory subunit N12
111	Flowering	S07_8870015	7	8870015	Sobic.007G076400.1	8849828	8853579	No		RNA helicase
112	Flowering	S07_8870015	7	8870015	Sobic.007G076500.1	8860966	8862744	No		ERI1 exoribonuclease 2
113	Flowering	S07_8870015	7	8870015	Sobic.007G076600.1	8865541	8870462	Yes		RNA-dependent RNA polymerase
114	Flowering	S07_8870015	7	8870015	Sobic.007G076700.1	8883005	8885584	No		Coproporphyrinogen III oxidase
115	Flowering	S07_8870015	7	8870015	Sobic.007G076800.2	8887731	8890251	No		B3 DNA binding domain containing protein
116	Flowering	S07_8870015	7	8870015	Sobic.007G076900.1	8895256	8898039	No		Aminopeptidase
117	Flowering	S07_8870015	7	8870015	Sobic.007G077001.1	8904278	8905555	No		AP2 domain containing protein
118	Flowering	S07_8870015	7	8870015	Sobic.007G077100.1	8908773	8909761	No		AP2 domain containing protein
119	Flowering	S07_8870015	7	8870015	Sobic.007G077200.1	8912961	8914779	No		AP2 domain containing protein
120	Flowering	S07_8870015	7	8870015	Sobic.007G077300.1	8920111	8924700	No		AP2 domain containing protein
121	Flowering	S07_8870015	7	8870015	Sobic.007G077400.1	8931197	8937307	No		Trans-2-enoyl-CoA reductase
122	Flowering	S07_8870015	7	8870015	Sobic.007G077466.1	8936871	8940145	No		WRKY57
123	Flowering	S07_8870015	7	8870015	Sobic.007G077532.1	8941036	8944085	No		Sentrin-specific protease 8
124	Flowering	S08_62295868	8	62295868	Sobic.008G187800.1	62223937	62225801	No		GCRP4 - Glycine and cysteine rich family protein precursor
125	Flowering	S08_62295868	8	62295868	Sobic.008G187900.1	62228100	62230138	No		protein kinase domain containing protein
126	Flowering	S08_62295868	8	62295868	Sobic.008G188000.2	62233390	62234784	No		VQ domain containing protein
127	Flowering	S08_62295868	8	62295868	Sobic.008G188100.1	62244509	62247910	No		DNA binding protein
128	Flowering	S08_62295868	8	62295868	Sobic.008G188200.2	62257441	62258128	No		None available
129	Flowering	S08_62295868	8	62295868	Sobic.008G188300.1	62258868	62259582	No		None available
130	Flowering	S08_62295868	8	62295868	Sobic.008G188400.1	62266490	62268565	No		Very-long-chain beta-ketoacyl-CoA synthase
131	Flowering	S08_62295868	8	62295868	Sobic.008G188500.1	62273044	62273582	No		None available
132	Flowering	S08_62295868	8	62295868	Sobic.008G188600.1	62295656	62302002	Yes		Glyoxalase family protein
133	Flowering	S08_62295868	8	62295868	Sobic.008G188700.3	62303568	62304607	No		zinc finger, C3HC4 type domain containing protein
134	Flowering	S08_62295868	8	62295868	Sobic.008G188800.1	62305417	62311171	No		TPR REPEAT CONTAINING PROTEIN
135	Flowering	S08_62295868	8	62295868	Sobic.008G188900.1	62311403	62316497	No		homeobox domain containing protein
136	Flowering	S08_62295868	8	62295868	Sobic.008G188950.1	62320383	62327080	No		None available
137	Flowering	S08_62295868	8	62295868	Sobic.008G189000.1	62330021	62331425	No		None available
138	Flowering	S08_62295868	8	62295868	Sobic.008G189100.1	62332498	62335855	No		hydrolase, alpha/beta fold family domain containing protein
139	Flowering	S08_62295868	8	62295868	Sobic.008G189200.3	62335856	62338106	No		hydrolase, alpha/beta fold family domain containing protein
140	Flowering	S08_62295868	8	62295868	Sobic.008G189300.1	62352883	62357437	No		ubiquitin-conjugating enzyme E2 W
141	Flowering	S08_62295868	8	62295868	Sobic.008G189400.1	62359780	62367385	No		NBS-LRR disease resistance protein
142	Flowering	S08_62295868	8	62295868	Sobic.008G189500.1	62369111	62370957	No		ACID PHOSPHATASE RELATED
143	Flowering	S09_3236258	9	3236258	Sobic.008G034500.1	3185191	3186494	No		MDR-like ABC transporter
144	Flowering	S09_3236258	9	3236258	Sobic.009G034600.1	3166278	3168207	No		NADH-UBIQUINONE OXIDOREDUCTASE FLAVOPROTEIN 1
145	Flowering	S09_3236258	9	3236258	Sobic.009G034700.5	3175539	3179862	No		ASPARTYL PROTEASES
146	Flowering	S09_3236258	9	3236258	Sobic.009G034800.1	3182138	3188861	No		WRKY DNA -binding domain (WRKY)
147	Flowering	S09_3236258	9	3236258	Sobic.009G035000.3	3233071	3234240	No		None available
148	Flowering	S09_3236258	9	3236258	Sobic.009G035100.1	3216042	3222592	No		HGG motif-containing thioesterase
149	Flowering	S09_3236258	9	3236258	Sobic.009G035200.1	3220004	3222901	No		4-dihydroxy-2-naphthoyl-CoA hydrolase
150	Flowering	S09_3236258	9	3236258	Sobic.009G035300.1	3236236	3237381	Yes		Putative uncharacterized protein
151	Flowering	S09_3236258	9	3236258	Sobic.009G035400.2	3246877	3248834	No		REPLICATION FACTOR A 1
152	Flowering	S09_3236258	9	3236258	Sobic.009G035500.1	3254415	3254855	No		None available
153	Flowering	S09_3236258	9	3236258	Sobic.009G035601.1	3265376	3266128	No		None available
154	Flowering	S09_3236258	9	3236258	Sobic.009G035700.1	3272188	3273464	No		MADS-BOX TRANSCRIPTION FACTOR ANR1
155	Flowering	S09_3236258	9	3236258	Sobic.009G035900.1	3301333	3302424	No		CHITINASE-RELATED
156	Flowering	S09_3236258	9	3236258	Sobic.009G036000.1	3303633	3304251	No		OsRCI2-6 - Hydrophobic protein LTI6B
157	Flowering	S09_3236258	9	3236258	Sobic.009G036100.1	3308618	3309109	No		OsRCI2-6 - Hydrophobic protein LTI6B
158	Flowering	S09_3236258	9	3236258	Sobic.009G036200.1	3310182	3313104	No		SWI/SNF-related matrix-associated actin-dependent regulator of chromatin subfamily B member 1
159	Flowering	S09_47600581	9	47600581	Sobic.009G123100.1	47526467	47526577	No		Photosystem II PsbI protein (psbI)
160	Flowering	S09_47600581	9	47600581	Sobic.009G123300.1	47560503	47564447	No		UDP-sulfoquinovose synthase
161	Flowering	S09_47600581	9	47600581	Sobic.009G123400.1	47572045	47573339	No		None available
162	Flowering	S09_47600581	9	47600581	Sobic.009G123500.1	47583218	47587478	No		Non-specific serine/threonine protein kinase
163	Flowering	S09_47600581	9	47600581	Sobic.009G123600.1	47593388	47598065	No		PROTEIN N-TERMINAL GLUTAMINE AMIDOHYDROLASE
164	Flowering	S09_47600581	9	47600581	Sobic.009G123700.1	47604587	47613166	No		NAD kinase
165	Flowering	S09_47600581	9	47600581	Sobic.009G123733.1	47660699	47662606	No		Sterol desaturase family protein
166	Flowering	S09_47600581	9	47600581	Sobic.009G123766.1	47667892	47673885	No		None available
167	Flowering	S09_47600581	9	47600581	Sobic.009G123800.1	47668360	47668668	No		Ataxin-3
168	Flowering	S10_36119751	10	36119751	Sobic.010G142300.1	36111887	36113107	No		RING FINGER DOMAIN-CONTAINING

## Sheet: Table 9
Table S9. List of genes identified around significant SNPs related to leaf traits and linked biomass yield traits. These SNPs were identified from genome-wide association studies in the Sorghum Association Panel. The table includes genes located within a 75 kb upstream and downstream region of each SNP (150 kb in total). SNPs without associated genes within the 150 kb region are marked in orange,…
S. No.	Trait	SNP	Chromosome	Position	Transcript	Start Position of transcript	End Position of transcript	SNP present in the genomic sequence (Yes or No)	Special remark	Annotation
1	FGL	S01_80262096	1	80262096	Sobic.001G539200.1	80207821	80212107	No		SOLUTE CARRIER FAMILY 13 MEMBER
2	FGL	S01_80262096	1	80262096	Sobic.001G539300.1	80222497	80223222	No		retrotransposon protein
3	FGL	S01_80262096	1	80262096	Sobic.001G539400.1	80224489	80230024	No		plasma membrane ATPase
4	FGL	S01_80262096	1	80262096	Sobic.001G539500.1	80230247	80236117	No		SKP1-LIKE PROTEIN 20-RELATED
5	FGL	S01_80262096	1	80262096	Sobic.001G539600.1	80240703	80241503	No		Expansin-B11 precursor
6	FGL	S01_80262096	1	80262096	Sobic.001G539700.1	80252891	80254162	No		Expansin-B11 precursor
7	FGL	S01_80262096	1	80262096	Sobic.001G539760.1	80254494	80255132	No		Expansin-B11 precursor
8	FGL	S01_80262096	1	80262096	Sobic.001G539820.1	80262808	80264107	No		Expansin-B11 precursor
9	FGL	S01_80262096	1	80262096	Sobic.001G539880.1	80269107	80270402	No		Expansin-B11 precursor
10	FGL	S01_80262096	1	80262096	Sobic.001G539940.1	80277240	80278527	No		Expansin-B11 precursor
11	FGL	S01_80262096	1	80262096	Sobic.001G540000.2	80285730	80287036	No		Expansin-B11 precursor
12	FGL	S01_80262096	1	80262096	Sobic.001G540100.1	80296726	80301561	No		aminotransferase domain containing protein
13	FGL	S01_80262096	1	80262096	Sobic.001G540200.3	80302120	80308957	No		PAIR1
14	FGL	S01_80262096	1	80262096	Sobic.001G540250.1	80310404	80311199	No		None available
15	FGL	S01_80262096	1	80262096	Sobic.001G540300.1	80311227	80316052	No		PHOSPHATIDYLINOSITOL N-ACETYLGLUCOSAMINYLTRANSFERASE SUBUNIT P DOWN SYNDROME CRITICAL REGION PROTEIN 5 -RELATED
16	FGL	S01_80262096	1	80262096	Sobic.001G540400.2	80320931	80333722	No		MEDIATOR OF RNA POLYMERASE II TRANSCRIPTION SUBUNIT 12
17	FGL	S02_64197465	2	64197465	Sobic.002G254900.1	64136365	64138284	No		membrane protein
18	FGL	S02_64197465	2	64197465	Sobic.002G255000.1	64143234	64144483	No		AIR12
19	FGL	S02_64197465	2	64197465	Sobic.002G255100.1	64146296	64148236	No		60S ribosomal protein L32
20	FGL	S02_64197465	2	64197465	Sobic.002G255200.2	64153487	64155911	No		STEROL REGULATORY ELEMENT-BINDING PROTEIN
21	FGL	S02_64197465	2	64197465	Sobic.002G255300.1	64165500	64167332	No		60S ribosomal protein L32
22	FGL	S02_64197465	2	64197465	Sobic.002G255400.1	64167647	64170308	No		peptidyl-prolyl cis-trans isomerase, FKBP-type
23	FGL	S02_64197465	2	64197465	Sobic.002G255500.3	64172976	64178606	No		PENTATRICOPEPTIDE REPEAT-CONTAINING PROTEIN-LIKE PROTEIN
24	FGL	S02_64197465	2	64197465	Sobic.002G255600.1	64181848	64186327	No		glucan endo-1,3-beta-glucosidase precursor
25	FGL	S02_64197465	2	64197465	Sobic.002G255700.1	64207057	64208709	No		alcohol dehydrogenase GroES-like domain containing protein
26	FGL	S02_64197465	2	64197465	Sobic.002G255800.1	64210247	64211461	No		Protein of unknown function (DUF1668)
27	FGL	S02_64197465	2	64197465	Sobic.002G255901.1	64212529	64214053	No		Protein of unknown function (DUF1668) (DUF1668)
28	FGL	S02_64197465	2	64197465	Sobic.002G256000.1	64217341	64219886	No		ALCOHOL DEHYDROGENASE RELATED
29	FGL	S02_64197465	2	64197465	Sobic.002G256100.1	64224309	64226014	No		UDP-glucuronate 4-epimerase
30	FGL	S02_64197465	2	64197465	Sobic.002G256200.1	64235907	64243565	No		cyclin
31	FGL	S02_64197465	2	64197465	Sobic.002G256250.1	64238252	64239698	No		RNA recognition motif containing protein
32	FGL	S02_64197465	2	64197465	Sobic.002G256300.1	64244337	64247304	No		RING FINGER DOMAIN-CONTAINING
33	FGL	S02_64197465	2	64197465	Sobic.002G256400.2	64248232	64250304	No		tRNA-splicing endonuclease subunit Sen54 (TSEN54)
34	FGL	S02_64197465	2	64197465	Sobic.002G256500.1	64249981	64254887	No		Domain of unknown function (DUF4477)
35	FGL	S02_64197465	2	64197465	Sobic.002G256601.1	64255169	64258774	No		zinc finger, C3HC4 type domain containing protein
36	FGL	S02_64197465	2	64197465	Sobic.002G256700.1	64259830	64266440	No		ubiquitin carboxyl-terminal hydrolase family protein
37	FGL	S05_3137329	5	3137329	Sobic.005G034000.1	3065482	3070311	No		stem-specific protein TSJT1
38	FGL	S05_3137329	5	3137329	Sobic.005G034100.1	3079494	3083070	No		powdery mildew resistant protein 5
39	FGL	S05_3137329	5	3137329	Sobic.005G034200.3	3084533	3087177	No		OsFBX114 - F-box domain containing protein
40	FGL	S05_3137329	5	3137329	Sobic.005G034300.1	3088294	3091879	No		peptidyl-prolyl isomerase
41	FGL	S05_3137329	5	3137329	Sobic.005G034400.1	3093226	3098475	No		pyruvate kinase
42	FGL	S05_3137329	5	3137329	Sobic.005G034500.1	3102291	3105253	No		receptor kinase
43	FGL	S05_3137329	5	3137329	Sobic.005G034600.2	3106338	3110362	No		IgA-specific serine endopeptidase
44	FGL	S05_3137329	5	3137329	Sobic.005G034700.1	3111650	3119607	No		PHD-finger family protein
45	FGL	S05_3137329	5	3137329	Sobic.005G034900.1	3127882	3133458	No		None available
46	FGL	S05_3137329	5	3137329	Sobic.005G035000.1	3133459	3136589	No		Domain of unknown function (DUF296)
47	FGL	S05_3137329	5	3137329	Sobic.005G035100.1	3149924	3156356	No		NB-ARC domain containing protein
48	FGL	S05_3137329	5	3137329	Sobic.005G035200.2	3158294	3159467	No		None available
49	FGL	S05_3137329	5	3137329	Sobic.005G035250.1	3165331	3165857	No		None available
50	FGL	S05_3137329	5	3137329	Sobic.005G035300.1	3179645	3181134	No		phytosulfokines precursor
51	FGL	S05_3137329	5	3137329	Sobic.005G035400.1	3187155	3187796	No		zinc finger, C3HC4 type domain containing protein
52	FGL	S05_3137329	5	3137329	Sobic.005G035500.1	3203855	3208826	No		None available
53	FGL	S05_36499043	5	36499043	Sobic.005G111400.1	36569543	36571171	No		GALACTOLIPASE DONGLE
54	FGL	S05_46053585	5	46053585	No genes in defined region					No genes in defined region
55	FGL	S05_47569504	5	47569504	No genes in defined region					No genes in defined region
56	FGL	S05_61666725	5	61666725	Sobic.005G147600.1	61598006	61598589	No		None available
57	FGL	S05_61666725	5	61666725	Sobic.005G147700.2	61608003	61609275	No		None available
58	FGL	S05_61666725	5	61666725	Sobic.005G147800.1	61610408	61615907	No		Ser/Thr protein phosphatase family protein
59	FGL	S05_61666725	5	61666725	Sobic.005G147900.2	61618107	61623358	No		EUKARYOTIC TRANSLATION INITIATION FACTOR 2C
60	FGL	S05_61666725	5	61666725	Sobic.005G148000.1	61633963	61639079	No		None available
61	FGL	S05_61666725	5	61666725	Sobic.005G148100.2	61641003	61642030	No		None available
62	FGL	S05_61666725	5	61666725	Sobic.005G148201.1	61648702	61650980	No		None available
63	FGL	S05_61666725	5	61666725	Sobic.005G148300.1	61657734	61658853	No		None available
64	FGL	S05_61666725	5	61666725	Sobic.005G148400.1	61659132	61659899	No		F-box domain (F-box)
65	FGL	S05_61666725	5	61666725	Sobic.005G148500.1	61659987	61667430	Yes		None available
66	FGL	S05_61666725	5	61666725	Sobic.005G148600.1	61669236	61669913	No		None available
67	FGL	S05_61666725	5	61666725	Sobic.005G148700.1	61671888	61672608	No		None available
68	FGL	S05_61666725	5	61666725	Sobic.005G148900.1	61680760	61681344	No		membrane associated DUF588 domain containing protein
69	FGL	S05_61666725	5	61666725	Sobic.005G148950.1	61707212	61708971	No		None available
70	FGL	S05_61666725	5	61666725	Sobic.005G149000.1	61740897	61747039	No		astaxanthin synthase KC28
71	FGL	S05_9500576	5	9500576	Sobic.005G076500.2	9421582	9428494	No		LEUCINE-RICH REPEAT-CONTAINING PROTEIN
72	FGL	S05_9500576	5	9500576	Sobic.005G076600.1	9429108	9432744	No		Expressed protein
73	FGL	S05_9500576	5	9500576	Sobic.005G076650.1	9476234	9477324	No		None available
74	FGL	S05_9500576	5	9500576	Sobic.005G076700.1	9477325	9479000	No		None available
75	FGL	S05_9500576	5	9500576	Sobic.005G076800.1	9485342	9488393	No		None available
76	FGL	S05_9500576	5	9500576	Sobic.005G077001.1	9501236	9503913	No		Protein of unknown function (DUF295)
77	FGL	S05_9500576	5	9500576	Sobic.005G077200.1	9504469	9507635	No		None available
78	FGL	S05_9500576	5	9500576	Sobic.005G077300.1	9506660	9510547	No		None available
79	FGL	S05_9500576	5	9500576	Sobic.005G077400.1	9510641	9511541	No		None available
80	FGL	S05_9500576	5	9500576	Sobic.005G077466.1	9511542	9516903	No		None available
81	FGL	S05_9500576	5	9500576	Sobic.005G077532.1	9522064	9523169	No		None available
82	FGL	S05_9500576	5	9500576	Sobic.005G077600.1	9535813	9537390	No		Protein of unknown function (DUF295)
83	FGL	S05_9500576	5	9500576	Sobic.005G077633.1	9566176	9567693	No		None available
84	FGL	S05_9500576	5	9500576	Sobic.005G077666.1	9567919	9568823	No		None available
85	FGL	S05_9500576	5	9500576	Sobic.005G077700.1	9569193	9569694	No		None available
86	FGL	S07_15818755	7	15818755	No genes in defined region					No genes in defined region
87	FGL	S07_16028204	7	16028204	Sobic.007G092700.1	16062348	16066904	No		None available
88	FGL	S07_3517563	7	3517563	Sobic.007G036900.1	3451636	3453935	No		Phospholipase A1
89	FGL	S07_3517563	7	3517563	Sobic.007G037000.1	3458786	3467155	No		Predicted alpha/beta hydrolase
90	FGL	S07_3517563	7	3517563	Sobic.007G037100.1	3470145	3473328	No		DNAJ HOMOLOG SUBFAMILY C MEMBER
91	FGL	S07_3517563	7	3517563	Sobic.007G037200.1	3552774	3556536	No		None available
92	FGL	S07_3517563	7	3517563	Sobic.007G037301.1	3585542	3590962	No		None available
93	FGL	S08_19505016	8	19505016	Sobic.008G088803.1	19551248	19552765	No		ESCRT-I complex subunit TSG101
94	FGL	S08_3945528	8	3945528	Sobic.008G039900.1	3868948	3876160	No		Glycine dehydrogenase (aminomethyl-transferring)
95	FGL	S08_3945528	8	3945528	Sobic.008G040000.1	3876308	3882589	No		PPR repeat containing protein
96	FGL	S08_3945528	8	3945528	Sobic.008G040100.1	3882677	3888659	No		Putative splicing factor
97	FGL	S08_3945528	8	3945528	Sobic.008G040201.1	3892204	3894592	No		pre-mRNA-splicing factor CWC22 (CWC22)
98	FGL	S08_3945528	8	3945528	Sobic.008G040300.1	3895866	3898700	No		Ribonuclease H2 large subunit
99	FGL	S08_3945528	8	3945528	Sobic.008G040400.1	3901440	3905193	No		Putative uncharacterized protein
100	FGL	S08_3945528	8	3945528	Sobic.008G040501.1	3905210	3906009	No		None available
101	FGL	S08_3945528	8	3945528	Sobic.008G040600.1	3908362	3909816	No		bZIP transcription factor domain containing protein
102	FGL	S08_3945528	8	3945528	Sobic.008G040700.1	3916479	3920763	No		mRNA-decapping enzyme
103	FGL	S08_3945528	8	3945528	Sobic.008G040800.2	3920915	3922825	No		F-box domain containing protein
104	FGL	S08_3945528	8	3945528	Sobic.008G040900.1	3954070	3958924	No		amino acid permease family protein
105	FGL	S08_3945528	8	3945528	Sobic.008G041000.1	3967280	3978791	No		PPR repeat (PPR) // PPR repeat (PPR_1)
106	FGL	S08_3945528	8	3945528	Sobic.008G041100.1	3974205	3975994	No		B3 DNA binding domain (B3)
107	FGL	S08_3945528	8	3945528	Sobic.008G041300.1	3989919	3996257	No		DEAD-box ATP-dependent RNA helicase
108	FGL	S09_51752426	9	51752426	Sobic.009G159200.1	51678062	51681764	No		guanylyl cyclase
109	FGL	S09_51752426	9	51752426	Sobic.009G159300.1	51698228	51702054	No		Putative uncharacterized protein
110	FGL	S09_51752426	9	51752426	Sobic.009G159400.1	51705709	51708737	No		Universal stress protein family (Usp)
111	FGL	S09_51752426	9	51752426	Sobic.009G159500.2	51710300	51714190	No		PSF1 - Putative GINS complex subunit
112	FGL	S09_51752426	9	51752426	Sobic.009G159600.1	51718034	51722569	No		Plant-specific Rop nucleotide exchanger
113	FGL	S09_51752426	9	51752426	Sobic.009G159700.1	51726619	51729400	No		Putative uncharacterized protein
114	FGL	S09_51752426	9	51752426	Sobic.009G159800.1	51741183	51742417	No		None available
115	FGL	S09_51752426	9	51752426	Sobic.009G159900.1	51761909	51766758	No		homeodomain protein
116	FGL	S09_51752426	9	51752426	Sobic.009G160000.1	51777615	51779915	No		CIRCADIAN PROTEIN CLOCK/ARNT
117	FGL	S09_51752426	9	51752426	Sobic.009G160100.3	51779375	51787129	No		Delta-1-pyrroline-5-carboxylate synthetase (P5CS)
118	FGL	S09_51752426	9	51752426	Sobic.009G160200.1	51791170	51796923	No		PRA1 PROTEIN
119	FGL	S09_51752426	9	51752426	Sobic.009G160300.1	51793912	51794762	No		None available
120	FGL	S09_51752426	9	51752426	Sobic.009G160500.1	51802453	51805975	No		Uracil phosphoribosyltransferase (upp
121	FGL	S09_51752426	9	51752426	Sobic.009G160600.1	51808074	51812248	No		INTEGRAL MEMBRANE YIP1 FAMILY Protein
122	FGL	S09_51752426	9	51752426	Sobic.009G160700.1	51812312	51813798	No		COMPLEMENT COMPONENT 1
123	FGL	S09_51752426	9	51752426	Sobic.009G160800.1	51813800	51817329	No		oxidoreductase, aldo/keto reductase family protein
124	FGL	S09_51752426	9	51752426	Sobic.009G160900.1	51821335	51821966	No		None available
125	FGL	S09_51752426	9	51752426	Sobic.009G161000.1	51826797	51830411	No		oxidoreductase, aldo/keto reductase family protein
126	FGL	S10_18278152	10	18278152	Sobic.010G132000.1	18208955	18213440	No		Putative uncharacterized protein
127	FGL	S10_18278152	10	18278152	Sobic.010G132100.1	18274379	18282651	Yes		thioredoxin domain-containing protein
128	FGL	S10_18278152	10	18278152	Sobic.010G132200.1	18280218	18280606	No		Potato inhibitor I family (potato_inhibit)
129	FGL	S10_18278152	10	18278152	Sobic.010G132300.2	18282921	18289318	No		CDK5 REGULATORY SUBUNIT-ASSOCIATED PROTEIN 3
130	FGL	S10_18278152	10	18278152	Sobic.010G132400.1	18287069	18292770	No		GLYCOSYL HYDROLASE
131	FGL	S10_18278152	10	18278152	Sobic.010G132500.1	18304098	18305471	No		Putative uncharacterized protein
132	FGL	S10_18278152	10	18278152	Sobic.010G132550.1	18305577	18306198	No		None available
133	FGL	S10_18278152	10	18278152	Sobic.010G132600.1	18308321	18314385	No		Uncharacterized conserved protein (YdiU family)
134	FGL	S10_1986194	10	1986194	Sobic.010G023600.1	1920170	1922732	No		CALCIUM-ACTIVATED CHLORIDE CHANNEL REGULATOR
135	FGL	S10_1986194	10	1986194	Sobic.010G023650.1	1936256	1937262	No		None available
136	FGL	S10_1986194	10	1986194	Sobic.010G023700.1	1960014	1964275	No		transketolase, chloroplast precursor
137	FGL	S10_1986194	10	1986194	Sobic.010G023800.1	1979469	1983556	No		3-phosphoshikimate 1-carboxyvinyltransferase, chloroplast precursor
138	FGL	S10_1986194	10	1986194	Sobic.010G023900.1	1984187	1986475	Yes		40S ribosomal protein S20
139	FGL	S10_1986194	10	1986194	Sobic.010G024000.2	1987224	1990835	No		transketolase, chloroplast precursor
140	FGL	S10_1986194	10	1986194	Sobic.010G024100.1	1992900	1995709	No		tRNA 2-phosphotransferase 1
141	FGL	S10_1986194	10	1986194	Sobic.010G024200.1	2001943	2005491	No		Protein of unknown function (DUF3615)
142	FGL	S10_1986194	10	1986194	Sobic.010G024300.1	2009139	2013860	No		Protein of unknown function (DUF3615)
143	FGL	S10_1986194	10	1986194	Sobic.010G024400.3	2016807	2021907	No		Protein of unknown function (DUF3615)
144	FGL	S10_1986194	10	1986194	Sobic.010G024500.1	2023390	2027407	No		Protein kinase domain (Pkinase)
145	FGL	S10_1986194	10	1986194	Sobic.010G024600.1	2030562	2035152	No		Glycine cleavage T protein-like
146	FGL	S10_1986194	10	1986194	Sobic.010G024700.2	2042931	2045820	No		Protein of unknown function (DUF3615)
147	FGL	S10_1986194	10	1986194	Sobic.010G024800.1	2046996	2048723	No		F-box domain containing protein
148	FGL	S10_1986194	10	1986194	Sobic.010G024900.1	2048990	2049685	No		EUKARYOTIC TRANSLATION INITIATION FACTOR 3 SUBUNIT
149	FGL	S10_1986194	10	1986194	Sobic.010G025000.1	2050829	2061258	No		HORMA domain containing protein
150	FGL	S10_1986194	10	1986194	Sobic.010G025100.1	2061442	2062188	No		HORMA domain containing protein
151	FGL	S10_48899046	10	48899046	Sobic.010G165300.1	48885084	48894241	No		kinesin motor domain containing protein
152	FGL	S10_48899046	10	48899046	Sobic.010G165400.1	48914015	48915091	No		None available
153	FGL	S10_48899046	10	48899046	Sobic.010G165500.3	48920369	48930191	No		ABC-2 type transporter
154	FGL	S10_48899046	10	48899046	Sobic.010G165700.1	48943124	48956174	No		Replication factor-A C terminal domain (Rep_fac-A_C)
155	FGL	S10_48899046	10	48899046	Sobic.010G165800.1	48957548	48958391	No		None available
156	FGL	S10_48899046	10	48899046	Sobic.010G165900.1	48959135	48961381	No		None available
157	LLA	S01_25548196	1	25548196	Sobic.001G244400.2	25479888	25482501	No		Protein of unknown function (DUF4005)
158	LLA	S01_25548196	1	25548196	Sobic.001G244500.2	25486177	25488782	No		sulfate transporter
159	LLA	S01_25548196	1	25548196	Sobic.001G244600.1	25488921	25498678	No		CENTROMERE PROTEIN-RELATED
160	LLA	S01_25548196	1	25548196	Sobic.001G244650.1	25509090	25510187	No		None available
161	LLA	S01_25548196	1	25548196	Sobic.001G244700.1	25518645	25523218	No		TP53 regulating kinase and related kinases
162	LLA	S01_25548196	1	25548196	Sobic.001G244800.1	25523795	25524185	No		None available
163	LLA	S01_25548196	1	25548196	Sobic.001G244900.1	25581771	25586661	No		INOSITOL 5-PHOSPHATASE
164	LLA	S01_25548196	1	25548196	Sobic.001G245000.1	25594526	25611694	No		PPR repeat domain containing protein
165	LLA	S01_25548196	1	25548196	Sobic.001G245100.1	25608630	25610849	No		None available
166	LLA	S01_25548196	1	25548196	Sobic.001G245200.1	25613182	25614229	No		zinc finger family protein
167	LLA	S01_25548196	1	25548196	Sobic.001G245300.1	25618174	25620730	No		DUF581 domain containing protein
168	LLA	S02_53481526	2	53481526	Sobic.002G169300.3	53468322	53470853	No		SUGAR TRANSPORT PROTEIN 14
169	LLA	S02_53481526	2	53481526	Sobic.002G169400.1	53476672	53486427	Yes		Leucine Rich Repeat family protein
170	LLA	S03_4722073	3	4722073	Sobic.003G051100.1	4645225	4650634	No		Brassinosteroid insensitive 1-associated receptor kinase 1
171	LLA	S03_4722073	3	4722073	Sobic.003G051200.1	4651246	4655771	No		Auxin-induced-related
172	LLA	S03_4722073	3	4722073	Sobic.003G051300.1	4660303	4661084	No		None available
173	LLA	S03_4722073	3	4722073	Sobic.003G051400.2	4661133	4662538	No		cytochrome c oxidase polypeptide Vc
174	LLA	S03_4722073	3	4722073	Sobic.003G051500.2	4663740	4666587	No		PPR repeat domain containing protein
175	LLA	S03_4722073	3	4722073	Sobic.003G051600.1	4667295	4668993	No		Universal stress protein family (Usp)
176	LLA	S03_4722073	3	4722073	Sobic.003G051700.1	4668994	4672635	No		None available
177	LLA	S03_4722073	3	4722073	Sobic.003G051800.1	4672872	4675472	No		DNA-directed RNA polymerase III subunit RPC7
178	LLA	S03_4722073	3	4722073	Sobic.003G051900.1	4677414	4679235	No		None available
179	LLA	S03_4722073	3	4722073	Sobic.003G052000.1	4681151	4686500	No		Domain of unknown function (DUF239)
180	LLA	S03_4722073	3	4722073	Sobic.003G052100.2	4689858	4694726	No		Leucine rich repeat N-terminal domain (LRRNT_2)
181	LLA	S03_4722073	3	4722073	Sobic.003G052200.2	4700818	4708377	No		G-PATCH DOMAIN-CONTAINING PROTEIN
182	LLA	S03_4722073	3	4722073	Sobic.003G052300.1	4721513	4725477	Yes		GALACTINOL--SUCROSE GALACTOSYLTRANSFERASE 5
183	LLA	S03_4722073	3	4722073	Sobic.003G052400.1	4726522	4730429	No		Protein of unknown function (DUF1421)
184	LLA	S03_4722073	3	4722073	Sobic.003G052500.1	4731408	4732609	No		Photosystem I reaction center subunit XI
185	LLA	S03_4722073	3	4722073	Sobic.003G052600.3	4746944	4751898	No		None available
186	LLA	S03_4722073	3	4722073	Sobic.003G052700.1	4756775	4761141	No		Tryptophan transaminase / Tryptophan aminotransferase
187	LLA	S03_4722073	3	4722073	Sobic.003G052800.1	4764803	4780158	No		RST1
188	LLA	S03_4722073	3	4722073	Sobic.003G052900.1	4788870	4791162	No		Ramosa 2
189	LLA	S05_3003023	5	3003023	Sobic.005G032700.1	2926898	2929061	No		Lipase family protein
190	LLA	S05_3003023	5	3003023	Sobic.005G032800.1	2929954	2936555	No		splicing factor
191	LLA	S05_3003023	5	3003023	Sobic.005G032900.1	2937050	2938538	No		None available
192	LLA	S05_3003023	5	3003023	Sobic.005G033000.1	2939026	2940716	No		ribose-5-phosphate isomerase A
193	LLA	S05_3003023	5	3003023	Sobic.005G033100.1	2947606	2959266	No		AMP-binding enzyme family protein
194	LLA	S05_3003023	5	3003023	Sobic.005G033200.1	2962147	2965659	No		R3H DOMAIN-CONTAINING PROTEIN 4
195	LLA	S05_3003023	5	3003023	Sobic.005G033300.1	2967417	2972272	No		microfibrillar-associated protein 1
196	LLA	S05_3003023	5	3003023	Sobic.005G033400.1	2987269	2990310	No		heavy-metal-associated domain-containing protein
197	LLA	S05_3003023	5	3003023	Sobic.005G033600.2	3020442	3022892	No		heavy-metal-associated domain-containing protein
198	LLA	S05_3003023	5	3003023	Sobic.005G033700.2	3036842	3040967	No		heavy-metal-associated domain-containing protein
199	LLA	S05_3003023	5	3003023	Sobic.005G033801.1	3055094	3056533	No		Flavonol 3-O-glucosyltransferase
200	LLA	S05_3003023	5	3003023	Sobic.005G033900.1	3060067	3061491	No		Flavonol 3-O-glucosyltransferase
201	LLA	S05_3003023	5	3003023	Sobic.005G034000.1	3065482	3070311	No		stem-specific protein TSJT1
202	LLA	S09_6048379	9	6048379	Sobic.009G057700.1	5972474	5975450	No		ZINC/IRON TRANSPORTER
203	LLA	S09_6048379	9	6048379	Sobic.009G057750.1	5991539	5992388	No		None available
204	LLA	S09_6048379	9	6048379	Sobic.009G057800.1	5994103	6000049	No		kelch repeat-containing protein
205	LLA	S09_6048379	9	6048379	Sobic.009G057900.1	6002201	6008948	No		kelch repeat-containing protein
206	LLA	S09_6048379	9	6048379	Sobic.009G058100.1	6070677	6073879	No		NUCLEAR INHIBITOR OF PROTEIN PHOSPHATASE-1
207	LLA	S09_6048379	9	6048379	Sobic.009G058200.1	6080392	6080745	No		None available
208	LLA	S09_6048379	9	6048379	Sobic.009G058300.1	6093722	6096520	No		Protein of unknown function (DUF1639)
209	LLA	S09_6048379	9	6048379	Sobic.009G058400.1	6119134	6119969	No		Domain of unknown function (DUF4228)
210	LLA	S09_6048379	9	6048379	Sobic.009G058500.3	6123545	6126413	No		phosphatidylinositolglycan-related
211	LLA	S10_15260245	10	15260245	Sobic.010G124800.1	15203779	15206424	No		Lectin-like receptor kinase 7
212	LLA	S10_15260245	10	15260245	Sobic.010G124850.1	15274195	15274742	No		None available
213	LLA	S10_15260245	10	15260245	Sobic.010G124900.1	15275988	15278799	No		Very-long-chain 3-oxoacyl-CoA reductase
214	LLA	S10_15260245	10	15260245	Sobic.010G125000.1	15305841	15310151	No		EXPRESSED PROTEIN
215	LLA	S10_15260245	10	15260245	Sobic.010G125100.1	15309432	15314235	No		Large subunit ribosomal protein L46 (MRPL46)
216	LLA	S10_15260245	10	15260245	Sobic.010G125200.1	15322896	15330023	No		Serine/threonine-protein phosphatase 4 regulatory subunit 2 (PPP4R2)
217	LLA & LLL	S03_60633978	3	60633978	Sobic.003G268800.2	60567216	60569238	No		MITOGEN-ACTIVATED KINASE KINASE KINASE
218	LLA & LLL	S03_60633978	3	60633978	Sobic.003G268900.1	60572698	60575521	No		MITOGEN-ACTIVATED KINASE KINASE KINASE
219	LLA & LLL	S03_60633978	3	60633978	Sobic.003G269000.1	60581378	60582962	No		MITOGEN-ACTIVATED KINASE KINASE KINASE
220	LLA & LLL	S03_60633978	3	60633978	Sobic.003G269100.1	60590051	60591968	No		AWPM-19-like membrane family protein
221	LLA & LLL	S03_60633978	3	60633978	Sobic.003G269200.1	60600996	60604874	No		Putative uncharacterized protein P0047E11.2
222	LLA & LLL	S03_60633978	3	60633978	Sobic.003G269300.1	60606092	60611741	No		nodulin MtN3 family protein
223	LLA & LLL	S03_60633978	3	60633978	Sobic.003G269400.2	60614062	60621092	No		Zinc finger protein-like
224	LLA & LLL	S03_60633978	3	60633978	Sobic.003G269500.1	60624004	60628867	No		Cytochrome P450 monooxygenase CYP711A12
225	LLA & LLL	S03_60633978	3	60633978	Sobic.003G269600.1	60633944	60636136	Yes		CYTOCHROME P450 711A1
226	LLA & LLL	S03_60633978	3	60633978	Sobic.003G269700.1	60641363	60644656	No		SAM dependent carboxyl methyltransferase
227	LLA & LLL	S03_60633978	3	60633978	Sobic.003G269800.1	60655948	60661149	No		phosphatidylinositol transfer
228	LLA & LLL	S03_60633978	3	60633978	Sobic.003G269900.1	60665534	60672517	No		OsSub12 - Putative Subtilisin homologue
229	LLA & LLL	S03_60633978	3	60633978	Sobic.003G270000.1	60667630	60668593	No		None available
230	LLA & LLL	S03_60633978	3	60633978	Sobic.003G270100.1	60676944	60680836	No		DNAJ HEAT SHOCK N-TERMINAL DOMAIN-CONTAINING PROTEIN
231	LLA & LLL	S03_60633978	3	60633978	Sobic.003G270200.1	60680837	60682275	No		dehydrin family protein
232	LLA & LLL	S03_60633978	3	60633978	Sobic.003G270300.1	60683208	60688185	No		MYB family transcription factor
233	LLA & LLL	S08_57438310	8	57438310	Sobic.008G142400.1	57335083	57374353	No		Achilleol B synthase
234	LLA & LLL	S08_57438310	8	57438310	Sobic.008G142450.1	57372444	57383691	No		None available
235	LLA & LLL	S08_57438310	8	57438310	Sobic.008G142500.1	57413784	57416753	No		Leucine Rich Repeat family protein
236	LLA & LLL	S08_57438310	8	57438310	Sobic.008G142600.1	57419565	57422093	No		amino acid permease family protein
237	LLA & LLL	S08_57438310	8	57438310	Sobic.008G142700.1	57423378	57426096	No		Transcriptional regulator of RNA polII
238	LLA & LLL	S08_57438310	8	57438310	Sobic.008G142766.1	57428330	57429723	No		None available
239	LLA & LLL	S08_57438310	8	57438310	Sobic.008G142832.1	57429920	57430514	No		None available
240	LLA & LLL	S08_57438310	8	57438310	Sobic.008G142900.1	57431573	57433636	No		None available
241	LLA & LLL	S08_57438310	8	57438310	Sobic.008G143000.1	57441037	57443258	No		None available
242	LLA & LLL	S08_57438310	8	57438310	Sobic.008G143100.1	57449814	57452839	No		zinc finger, C3HC4 type domain containing protein
243	LLA & LLL	S08_57438310	8	57438310	Sobic.008G143200.1	57454870	57455730	No		None available
244	LLA & LLL	S08_57438310	8	57438310	Sobic.008G143300.1	57460178	57460894	No		None available
245	LLA & LLL	S08_57438310	8	57438310	Sobic.008G143400.1	57463815	57464303	No		None available
246	LLA & LLL	S08_57438310	8	57438310	Sobic.008G143600.1	57488716	57491499	No		Protein of unknown function (DUF620)
247	LLA & LLW	S05_61965692	5	61965692	Sobic.005G150100.2	61901274	61902468	No		None available
248	LLA & LLW	S05_61965692	5	61965692	Sobic.005G150150.1	61907548	61909091	No		None available
249	LLA & LLW	S05_61965692	5	61965692	Sobic.005G150200.1	61927471	61932993	No		Putative uncharacterized protein
250	LLA & LLW	S05_61965692	5	61965692	Sobic.005G150250.1	61953004	61954055	No		glutamate synthase, chloroplast precursor
251	LLA & LLW	S05_61965692	5	61965692	Sobic.005G150300.1	61945312	61949556	No		None available
252	LLA & LLW	S05_61965692	5	61965692	Sobic.005G150350.1	61954601	61960034	No		None available
253	LLA & LLW	S05_61965692	5	61965692	Sobic.005G150400.1	61956701	61957121	No		None available
254	LLA & LLW	S05_61965692	5	61965692	Sobic.005G150501.1	61959767	61960704	No		None available
255	LLA & LLW	S05_61965692	5	61965692	Sobic.005G150600.3	61961861	61965539	No		None available
256	LLA & LLW	S05_61965692	5	61965692	Sobic.005G150700.1	61971489	61975475	No		LEUCINE-RICH REPEAT-CONTAINING PROTEIN
257	LLA & LLW	S05_61965692	5	61965692	Sobic.005G150800.1	61975787	61977391	No		Predicted Yippee-type zinc-binding protein
258	LLA & LLW	S05_61965692	5	61965692	Sobic.005G150900.1	61984980	61988110	No		growth regulating factor protein (SbGRF6)
259	LLA & LLW	S05_61965692	5	61965692	Sobic.005G151000.1	61989652	61990611	No		Cell division control protein 2(CCD2)
260	LLA & LLW	S05_61965692	5	61965692	Sobic.005G151100.1	62000216	62001210	No		STEROL DESATURASE
261	LLA & LLW	S05_61965692	5	61965692	Sobic.005G151200.1	62022434	62022753	No		None available
262	LLA & LLW	S05_61965692	5	61965692	Sobic.005G151300.1	62034403	62034722	No		None available
263	LLA & SPL_DW	S03_15463061	3	15463061	Sobic.003G148200.1	15396440	15398219	No		RNA recognition motif containing protein
264	LLA & SPL_DW	S03_15463061	3	15463061	Sobic.003G148300.1	15411166	15413596	No		pectinesterase
265	LLA & SPL_DW	S03_15463061	3	15463061	Sobic.003G148400.1	15422430	15430036	No		pectinesterase
266	LLA & SPL_DW	S03_15463061	3	15463061	Sobic.003G148500.1	15435941	15438030	No		endoglucanase
267	LLA & SPL_DW	S03_15463061	3	15463061	Sobic.003G148550.1	15501807	15502629	No		None available
268	LLL	S01_21486114	1	21486114	Sobic.001G223400.1	21436556	21437199	No		Glucosyltransferase
269	LLL	S01_21486114	1	21486114	Sobic.001G223550.1	21438987	21452469	No		Leucine-rich repeat receptor protein kinase EXS precursor
270	LLL	S01_21486114	1	21486114	Sobic.001G223700.1	21450063	21453038	No		None available
271	LLL	S01_21486114	1	21486114	Sobic.001G223900.1	21453039	21453527	No		None available
272	LLL	S01_21486114	1	21486114	Sobic.001G224000.1	21454934	21459254	No		Protein kinase domain (Pkinase)
273	LLL	S01_21486114	1	21486114	Sobic.001G224200.1	21473979	21480077	No		TRNA SELENOCYSTEINE 1-ASSOCIATED PROTEIN 1
274	LLL	S01_21486114	1	21486114	Sobic.001G224300.1	21485582	21489706	Yes		CESA7 - cellulose synthase
275	LLL	S01_21486114	1	21486114	Sobic.001G224400.1	21490354	21494439	No		eukaryotic translation initiation factor
276	LLL	S01_21486114	1	21486114	Sobic.001G224500.1	21492283	21494091	No		None available
277	LLL	S01_21486114	1	21486114	Sobic.001G224600.1	21498988	21505694	No		Pex2/Pex12 amino terminal region family protein
278	LLL	S01_21486114	1	21486114	Sobic.001G224700.1	21509025	21509669	No		None available
279	LLL	S01_21486114	1	21486114	Sobic.001G224800.1	21516656	21517250	No		None available
280	LLL	S01_21486114	1	21486114	Sobic.001G224900.1	21518498	21519157	No		None available
281	LLL	S01_21486114	1	21486114	Sobic.001G225000.1	21520527	21521764	No		None available
282	LLL	S01_21486114	1	21486114	Sobic.001G225100.1	21529362	21534805	No		None available
283	LLL	S01_21486114	1	21486114	Sobic.001G225200.1	21538846	21540307	No		None available
284	LLL	S01_21486114	1	21486114	Sobic.001G225300.1	21542694	21543312	No		None available
285	LLL	S01_21486114	1	21486114	Sobic.001G225400.1	21557814	21558483	No		None available
286	LLL	S01_21486114	1	21486114	Sobic.001G225500.1	21561762	21562430	No		None available
287	LLL	S01_37709805	1	37709805	Sobic.001G261525.1	37686612	37688860	No		Putative gypsy type transposon (Transposase_28)
288	LLL	S03_51710045	3	51710045	Sobic.003G193700.1	51631929	51636950	No		Carbamoyl phosphate synthase large subunit
289	LLL	S03_51710045	3	51710045	Sobic.003G193800.1	51645422	51648223	No		calmodulin-binding protein
290	LLL	S03_51710045	3	51710045	Sobic.003G193900.1	51662831	51666582	No		None available
291	LLL	S03_51710045	3	51710045	Sobic.003G194100.1	51675876	51679461	No		mitochondrial carrier protein
292	LLL	S03_51710045	3	51710045	Sobic.003G194200.1	51679776	51685421	No		ZmGR2c
293	LLL	S03_51710045	3	51710045	Sobic.003G194300.1	51698421	51700689	No		50S ribosomal protein
294	LLL	S03_51710045	3	51710045	Sobic.003G194400.1	51702125	51705116	No		HSF-type DNA-binding domain containing protein
295	LLL	S03_69874104	3	69874104	Sobic.003G385500.1	69796879	69800694	No		LIPOXYGENASE
296	LLL	S03_69874104	3	69874104	Sobic.003G385600.1	69808218	69810373	No		Myb/SANT-like DNA-binding domain
297	LLL	S03_69874104	3	69874104	Sobic.003G385700.1	69823536	69826260	No		None available
298	LLL	S03_69874104	3	69874104	Sobic.003G385800.1	69823555	69824350	No		None available
299	LLL	S03_69874104	3	69874104	Sobic.003G385900.1	69827192	69830766	No		Lipoxygenase
300	LLL	S03_69874104	3	69874104	Sobic.003G386000.1	69835957	69838780	No		Fructokinase-1
301	LLL	S03_69874104	3	69874104	Sobic.003G386100.1	69846949	69850593	No		selenoprotein precursor
302	LLL	S03_69874104	3	69874104	Sobic.003G386200.1	69851757	69856131	No		MEMBRANE ASSOCIATED RING FINGER
303	LLL	S03_69874104	3	69874104	Sobic.003G386300.1	69857679	69859435	No		TRIGGER FACTOR CHAPERONE AND PEPTIDYL-PROLYL CIS/TRANS ISOMERASE
304	LLL	S03_69874104	3	69874104	Sobic.003G386350.1	69862301	69863239	No		None available
305	LLL	S03_69874104	3	69874104	Sobic.003G386400.1	69864133	69866677	No		None available
306	LLL	S03_69874104	3	69874104	Sobic.003G386500.1	69867117	69873962	No		SMALL NUCLEAR RIBONUCLEOPROTEIN F SNRNP-F
307	LLL	S03_69874104	3	69874104	Sobic.003G386600.1	69874277	69878474	No		calreticulin precursor protein
308	LLL	S03_69874104	3	69874104	Sobic.003G386700.2	69878847	69880499	No		ASPARTYL PROTEASE DDI-RELATED
309	LLL	S03_69874104	3	69874104	Sobic.003G386800.1	69880703	69882623	No		Cytochrome b-561/ferric reductase transmembrane domains
310	LLL	S03_69874104	3	69874104	Sobic.003G386900.1	69885906	69886956	No		GRAS domain family (GRAS)
311	LLL	S03_69874104	3	69874104	Sobic.003G387000.1	69888403	69890328	No		Membrane protein-like
312	LLL	S03_69874104	3	69874104	Sobic.003G387100.1	69892441	69898622	No		Membrane-associated 30 kDa protein
313	LLL	S03_69874104	3	69874104	Sobic.003G387200.1	69899326	69900466	No		None available
314	LLL	S03_69874104	3	69874104	Sobic.003G387300.1	69901473	69908905	No		ABC-2 type transporter domain containing protein
315	LLL	S03_69874104	3	69874104	Sobic.003G387400.1	69912329	69913457	No		None available
316	LLL	S03_69874104	3	69874104	Sobic.003G387500.1	69917238	69919662	No		IQ calmodulin-binding motif domain containing protein
317	LLL	S03_69874104	3	69874104	Sobic.003G387600.1	69920757	69927539	No		Chromatin assembly factor 1 subunit A (CHAF1A)
318	LLL	S03_69874104	3	69874104	Sobic.003G387700.1	69927911	69928396	No		None available
319	LLL	S03_69874104	3	69874104	Sobic.003G387800.1	69928920	69934158	No		Rhodanese-like domain containing protein
320	LLL	S03_69874104	3	69874104	Sobic.003G387900.1	69937308	69940385	No		Large subunit ribosomal protein L5e
321	LLL	S03_69874104	3	69874104	Sobic.003G388000.1	69942445	69952542	No		Anaphase-promoting complex subunit 3
322	LLL	S04_13622192	4	13622192	Sobic.004G122200.1	13557299	13559134	No		Protein of unknown function (DUF295)
323	LLL	S04_13622192	4	13622192	Sobic.004G122300.1	13675925	13678860	No		None available
324	LLL	S04_47568151	4	47568151	Sobic.004G150400.1	47524227	47528472	No		HSF-type DNA-binding domain containing protein
325	LLL	S04_47568151	4	47568151	Sobic.004G150600.2	47535351	47537531	No		None available
326	LLL	S04_47568151	4	47568151	Sobic.004G150650.1	47630724	47632743	No		retrotransposon protein, putative, unclassified
327	LLL	S05_3980129	5	3980129	Sobic.005G042250.1	3915440	3917141	No		None available
328	LLL	S05_3980129	5	3980129	Sobic.005G042300.1	3928296	3929543	No		None available
329	LLL	S05_3980129	5	3980129	Sobic.005G042400.1	3934736	3935921	No		None available
330	LLL	S05_3980129	5	3980129	Sobic.005G042600.1	3986929	3988122	No		None available
331	LLL	S05_3980129	5	3980129	Sobic.005G042700.1	3999050	4000887	No		Transcriptional repressor
332	LLL	S05_3980129	5	3980129	Sobic.005G042800.1	4022928	4024484	No		Transcriptional repressor
333	LLL	S05_3980129	5	3980129	Sobic.005G042850.1	4043032	4043964	No		F-box domain containing protein
334	LLL	S05_3980129	5	3980129	Sobic.005G042900.1	4048220	4049060	No		Putative uncharacterized protein
335	LLL	S05_58581193	5	58581193	Sobic.005G135700.1	58523282	58525376	No		chalcone and stilbene synthases
336	LLL	S05_58581193	5	58581193	Sobic.005G135800.1	58547536	58549362	No		chalcone and stilbene synthases
337	LLL	S05_70343006	5	70343006	Sobic.005G217000.5	70268890	70273918	No		Beta-glycosidase
338	LLL	S05_70343006	5	70343006	Sobic.005G217101.1	70277043	70279175	No		pectinesterase
339	LLL	S05_70343006	5	70343006	Sobic.005G217200.1	70279397	70284523	No		MYB family transcription factor
340	LLL	S05_70343006	5	70343006	Sobic.005G217300.1	70317030	70319422	No		Putative uncharacterized protein P0410E03.2
341	LLL	S05_70343006	5	70343006	Sobic.005G217400.1	70329679	70330306	No		AP2 domain containing protein
342	LLL	S05_70343006	5	70343006	Sobic.005G217500.1	70333617	70335727	No		cytochrome P450
343	LLL	S05_70343006	5	70343006	Sobic.005G217600.1	70340412	70341998	No		SULFOTRANSFERASE SULT
344	LLL	S05_70343006	5	70343006	Sobic.005G217700.1	70354157	70365593	No		Domain of unknown function (DUF4409)
345	LLL	S05_70343006	5	70343006	Sobic.005G217766.1	70369486	70375429	No		Domain of unknown function (DUF4409)
346	LLL	S05_70343006	5	70343006	Sobic.005G217832.1	70393592	70394761	No		None available
347	LLL	S05_70343006	5	70343006	Sobic.005G217900.1	70394964	70399350	No		Domain of unknown function (DUF239)
348	LLL	S05_70343006	5	70343006	Sobic.005G218000.1	70403763	70412652	No		Flavin containing amine oxidoreductase
349	LLL	S06_42747863	6	42747863	Sobic.006G066400.1	42681511	42683185	No		None available
350	LLL	S06_42747863	6	42747863	Sobic.006G066500.1	42687333	42690550	No		NTKL-BINDING PROTEIN 1
351	LLL	S06_42747863	6	42747863	Sobic.006G066600.3	42692211	42697583	No		DNA-binding protein S1FA
352	LLL	S06_42747863	6	42747863	Sobic.006G066650.1	42697394	42701470	No		None available
353	LLL	S06_42747863	6	42747863	Sobic.006G066700.1	42702585	42706502	No		F-box, LRR and FBD domain containing protein
354	LLL	S06_42747863	6	42747863	Sobic.006G066800.2	42707963	42717710	No		1,4-alpha-glucan-branching enzyme
355	LLL	S06_42747863	6	42747863	Sobic.006G066900.1	42718980	42722791	No		None available
356	LLL	S06_42747863	6	42747863	Sobic.006G067000.2	42723881	42725688	No		PPR repeat containing protein
357	LLL	S06_42747863	6	42747863	Sobic.006G067050.1	42751421	42752998	No		None available
358	LLL	S06_42747863	6	42747863	Sobic.006G067100.1	42753303	42756717	No		rRNA N-glycosylase / rRNA N-glycosidase
359	LLL	S06_42747863	6	42747863	Sobic.006G067150.1	42758806	42759413	No		None available
360	LLL	S06_42747863	6	42747863	Sobic.006G067200.1	42760512	42761535	No		None available
361	LLL	S06_42747863	6	42747863	Sobic.006G067300.1	42769007	42770832	No		F-box domain containing protein
362	LLL	S06_42747863	6	42747863	Sobic.006G067400.1	42774078	42778987	No		4-alpha-glucan branching enzyme
363	LLL	S06_42747863	6	42747863	Sobic.006G067500.1	42781244	42785442	No		PRESPORE PROTEIN DP87
364	LLL	S06_42747863	6	42747863	Sobic.006G067600.1	42785485	42802516	No		HISTONE DEACETYLASE
365	LLL	S06_42747863	6	42747863	Sobic.006G067700.2	42803037	42807134	No		RIBOSOMAL PROTEIN S6 KINASE
366	LLL	S06_9288934	6	9288934	Sobic.006G034200.2	9222487	9226442	No		wax synthase
367	LLL	S06_9288934	6	9288934	Sobic.006G034225.1	9278514	9280416	No		None available
368	LLL	S06_9288934	6	9288934	Sobic.006G034250.1	9328177	9330805	No		AC-LIKE TRANSPOSASE-RELATED
369	LLL	S07_15724980	7	15724980	Sobic.007G092200.1	15653322	15659549	No		Aspartate carbamoyltransferase
370	LLL	S07_15724980	7	15724980	Sobic.007G092300.1	15662344	15664134	No		MYB family transcription factor
371	LLL	S07_15724980	7	15724980	Sobic.007G092400.1	15713635	15717572	No		Amino acid transporter
372	LLL	S07_4510507	7	4510507	Sobic.007G043900.1	4436672	4442353	No		U3 small nucleolar ribonucleoprotein protein IMP4 (IMP4)
373	LLL	S07_4510507	7	4510507	Sobic.007G044000.1	4446574	4447281	No		None available
374	LLL	S07_4510507	7	4510507	Sobic.007G044100.1	4452815	4462263	No		RNA polymerase Rpb1 C-terminal repeat
375	LLL	S07_4510507	7	4510507	Sobic.007G044201.1	4482704	4484434	No		None available
376	LLL	S07_4510507	7	4510507	Sobic.007G044300.1	4494031	4502775	No		OLIGOPEPTIDE TRANSPORTER-RELATED
377	LLL	S07_4510507	7	4510507	Sobic.007G044350.1	4499155	4499860	No		None available
378	LLL	S07_4510507	7	4510507	Sobic.007G044400.1	4504518	4509002	No		VESICLE-ASSOCIATED MEMBRANE PROTEIN-ASSOCIATED PROTEIN
379	LLL	S07_4510507	7	4510507	Sobic.007G044500.2	4510664	4513490	No		alpha-1,6-mannosyl-glycoprotein 2-beta-N-acetylglucosaminyltransferase
380	LLL	S07_4510507	7	4510507	Sobic.007G044600.1	4514537	4515820	No		None available
381	LLL	S07_4510507	7	4510507	Sobic.007G044700.1	4516464	4518843	No		None available
382	LLL	S07_4510507	7	4510507	Sobic.007G044800.1	4520410	4521072	No		None available
383	LLL	S07_4510507	7	4510507	Sobic.007G044900.1	4525662	4527603	No		None available
384	LLL	S07_4510507	7	4510507	Sobic.007G045000.1	4544736	4545014	No		None available
385	LLL	S07_4510507	7	4510507	Sobic.007G045100.1	4546992	4547635	No		Domain of unknown function (DUF4535)
386	LLL	S07_4510507	7	4510507	Sobic.007G045201.1	4549560	4551607	No		prefoldin subunit
387	LLL	S07_4510507	7	4510507	Sobic.007G045300.1	4552437	4553099	No		Domain of unknown function (DUF4535)
388	LLL	S07_4510507	7	4510507	Sobic.007G045500.1	4577469	4587591	No		Glycerol-3-phosphate-transporting ATPase
389	LLL	S07_51610518	7	51610518	Sobic.007G119900.1	51649620	51653766	No		signal recognition particle receptor subunit beta
390	LLL	S07_63189109	7	63189109	Sobic.007G200100.1	63116451	63119265	No		None available
391	LLL	S07_63189109	7	63189109	Sobic.007G200200.1	63125468	63128459	No		Protein kinase domain (Pkinase)
392	LLL	S07_63189109	7	63189109	Sobic.007G200300.1	63130678	63133203	No		Protein kinase domain (Pkinase)
393	LLL	S07_63189109	7	63189109	Sobic.007G200400.1	63134330	63135866	No		Protein of unknown function DUF260)
394	LLL	S07_63189109	7	63189109	Sobic.007G200500.1	63137689	63149044	No		calcium-transporting ATPase, plasma membrane-type
395	LLL	S07_63189109	7	63189109	Sobic.007G200600.1	63151274	63161821	No		ARSENITE-RESISTANCE PROTEIN 2
396	LLL	S07_63189109	7	63189109	Sobic.007G200700.1	63179447	63180917	No		CREG1 PROTEIN
397	LLL	S07_63189109	7	63189109	Sobic.007G200900.1	63199546	63202849	No		CREG1 PROTEIN
398	LLL	S07_63189109	7	63189109	Sobic.007G201000.3	63203316	63206893	No		S-ADENOSYL-L-METHIONINE-DEPENDENT METHYLTRANSFERASE-LIKE PROTEIN
399	LLL	S07_63189109	7	63189109	Sobic.007G201100.1	63217934	63221525	No		oxysterol-binding protein
400	LLL	S07_63189109	7	63189109	Sobic.007G201200.1	63221722	63223187	No		thaumatin
401	LLL	S07_63189109	7	63189109	Sobic.007G201300.1	63224993	63225777	No		30S ribosomal protein S16
402	LLL	S07_63189109	7	63189109	Sobic.007G201400.1	63226192	63230100	No		PPR repeat (PPR)
403	LLL	S07_63189109	7	63189109	Sobic.007G201450.1	63242496	63243360	No		None available
404	LLL	S07_63189109	7	63189109	Sobic.007G201500.1	63253075	63257882	No		TBC1 domain family member 5 (TBC1D5)
405	LLL	S07_63189109	7	63189109	Sobic.007G201600.1	63259016	63259688	No		None available
406	LLL	S07_63189109	7	63189109	Sobic.007G201650.1	63260223	63263588	No		None available
407	LLL	S09_54770630	9	54770630	Sobic.009G196300.1	54697613	54699522	No		gibberellin 2-beta-dioxygenase
408	LLL	S09_54770630	9	54770630	Sobic.009G196400.1	54719661	54719969	No		CLAVATA3/ESR (CLE)-RELATED PROTEIN 3
409	LLL	S09_54770630	9	54770630	Sobic.009G196500.1	54724056	54724698	No		None available
410	LLL	S09_54770630	9	54770630	Sobic.009G196600.1	54727561	54728160	No		None available
411	LLL	S09_54770630	9	54770630	Sobic.009G196700.1	54733784	54735795	No		Cytochrome P450 CYP2 subfamily
412	LLL	S09_54770630	9	54770630	Sobic.009G196800.1	54738568	54741184	No		Cytochrome P450 CYP2 subfamily
413	LLL	S09_54770630	9	54770630	Sobic.009G196900.1	54743400	54749313	No		auxin response factor 14
414	LLL	S09_54770630	9	54770630	Sobic.009G197000.1	54751688	54758585	No		O-methyltransferase
415	LLL	S09_54770630	9	54770630	Sobic.009G197100.2	54777442	54777995	No		O-methyltransferase
416	LLL	S09_54770630	9	54770630	Sobic.009G197200.1	54780265	54781149	No		None available
417	LLL	S09_54770630	9	54770630	Sobic.009G197300.1	54784534	54789057	No		BURP domain containing protein
418	LLL	S09_54770630	9	54770630	Sobic.009G197350.1	54803179	54806227	No		None available
419	LLL	S09_54770630	9	54770630	Sobic.009G197400.1	54819847	54821397	No		O-methyltransferase
420	LLL	S09_54770630	9	54770630	Sobic.009G197500.1	54822248	54822851	No		None available
421	LLL	S09_54770630	9	54770630	Sobic.009G197600.4	54827878	54833461	No		O-methyltransferase
422	LLL	S09_54770630	9	54770630	Sobic.009G197700.2	54836809	54838150	No		None available
423	LLL	S09_54770630	9	54770630	Sobic.009G197800.1	54844696	54845725	No		O-methyltransferase
424	LLN_top	S01_57545826	1	57545826	Sobic.001G295900.1	57485515	57489600	No		RIBOSOMAL PROTEIN S6 KINASE
425	LLN_top	S01_57545826	1	57545826	Sobic.001G296000.1	57489680	57491164	No		None available
426	LLN_top	S01_57545826	1	57545826	Sobic.001G296100.1	57496306	57500534	No		BZIP-LIKE PROTEIN-RELATED
427	LLN_top	S01_57545826	1	57545826	Sobic.001G296300.1	57535767	57536600	No		AP2 domain containing protein
428	LLN_top	S01_57545826	1	57545826	Sobic.001G296400.4	57563837	57580610	No		palmitoyl-protein thioesterase 1 precursor
429	LLN_top	S01_57545826	1	57545826	Sobic.001G296500.1	57588830	57603668	No		ARABIDILLO-1
430	LLN_top	S01_57545826	1	57545826	Sobic.001G296600.1	57597978	57598664	No		None available
431	LLN_top	S01_57552937	1	57552937	Sobic.001G295900.1	57485515	57489600	No		RIBOSOMAL PROTEIN S6 KINASE
432	LLN_top	S01_57552937	1	57552937	Sobic.001G296000.1	57489680	57491164	No		None available
433	LLN_top	S01_57552937	1	57552937	Sobic.001G296100.1	57496306	57500534	No		BZIP-LIKE PROTEIN-RELATED
434	LLN_top	S01_57552937	1	57552937	Sobic.001G296300.1	57535767	57536600	No		AP2 domain containing protein
435	LLN_top	S01_57552937	1	57552937	Sobic.001G296400.4	57563837	57580610	No		palmitoyl-protein thioesterase 1 precursor
436	LLN_top	S01_57552937	1	57552937	Sobic.001G296500.1	57588830	57603668	No		ARABIDILLO-1
437	LLN_top	S01_57552937	1	57552937	Sobic.001G296600.1	57597978	57598664	No		None available
438	LLN_top	S01_57563841	1	57563841	Sobic.001G295900.1	57485515	57489600	No		RIBOSOMAL PROTEIN S6 KINASE
439	LLN_top	S01_57563841	1	57563841	Sobic.001G296000.1	57489680	57491164	No		None available
440	LLN_top	S01_57563841	1	57563841	Sobic.001G296100.1	57496306	57500534	No		BZIP-LIKE PROTEIN-RELATED
441	LLN_top	S01_57563841	1	57563841	Sobic.001G296300.1	57535767	57536600	No		AP2 domain containing protein
442	LLN_top	S01_57563841	1	57563841	Sobic.001G296400.4	57563837	57580610	Yes		palmitoyl-protein thioesterase 1 precursor
443	LLN_top	S01_57563841	1	57563841	Sobic.001G296500.1	57588830	57603668	No		ARABIDILLO-1
444	LLN_top	S01_57563841	1	57563841	Sobic.001G296600.1	57597978	57598664	No		None available
445	LLN_top	S01_65056981	1	65056981	Sobic.001G360400.1	64992000	64993562	No		peroxidase precursor
446	LLN_top	S01_65056981	1	65056981	Sobic.001G360500.2	65014912	65016713	No		peroxidase precursor
447	LLN_top	S01_65056981	1	65056981	Sobic.001G360600.1	65027811	65031543	No		pyrrolidone-carboxylate peptidase
448	LLN_top	S01_65056981	1	65056981	Sobic.001G360700.1	65042858	65048750	No		Flavonoid 3'
449	LLN_top	S01_65056981	1	65056981	Sobic.001G360800.1	65059662	65069453	No		Flavonoid 3'5' hydroxylase
450	LLN_top	S01_65056981	1	65056981	Sobic.001G360900.1	65073256	65089639	No		peptidyl-prolyl isomerase PASTICCINO1
451	LLN_top	S01_65056981	1	65056981	Sobic.001G361000.1	65089771	65093639	No		REPLICATION PROTEIN A-RELATED
452	LLN_top	S01_65056981	1	65056981	Sobic.001G361100.1	65091453	65101501	No		HEAT STRESS TRANSCRIPTION FACTOR B-4
453	LLN_top	S01_65056981	1	65056981	Sobic.001G361200.1	65102462	65105510	No		None available
454	LLN_top	S01_65056981	1	65056981	Sobic.001G361300.1	65109532	65117557	No		CAMK includes calcium/calmodulin depedent protein kinases
455	LLN_top	S01_65056981	1	65056981	Sobic.001G361400.1	65123413	65123801	No		NAD DEPENDENT EPIMERASE/DEHYDRATASE
456	LLN_top	S01_65056981	1	65056981	Sobic.001G361500.1	65124576	65125322	No		CLAVATA3/ESR (CLE)-RELATED PROTEIN 21-RELATED
457	LLN_top	S01_65056981	1	65056981	Sobic.001G361600.1	65125966	65129004	No		chaperonin
458	LLN_top	S03_41407539	3	41407539	No genes in defined region					No genes in defined region
459	LLN_top	S04_37287220	4	37287220	No genes in defined region					No genes in defined region
460	LLN_top	S06_14866967	6	14866967	No genes in defined region					No genes in defined region
461	LLN_top	S08_9353971	8	9353971	Sobic.008G070700.1	9229596	9235495	No	Beyond LD	Leafbladeless1
462	LLN_top	S08_9353971	8	9353971	Sobic.008G070800.1	9293585	9301336	No		Expressed protein
463	LLN_top	S08_9353971	8	9353971	Sobic.008G070900.1	9301682	9303118	No		Expressed protein
464	LLN_top	S08_9353971	8	9353971	Sobic.008G071050.1	9315987	9334268	No		exosome complex exonuclease
465	LLN_top	S10_23746947	10	23746947	Sobic.010G139000.2	23664174	23680117	No		G patch domain-containing protein 1 (GPATCH1)
466	LLN_top	S10_23746947	10	23746947	Sobic.010G139100.2	23774936	23779836	No		PROLINE-RICH RECEPTOR-LIKE PROTEIN KINASE PERK8
467	LLN_top	S10_27438731	10	27438731	No genes in defined region					No genes in defined region
468	LLW	S01_28810384	1	28810384	No genes in defined region					No genes in defined region
469	LLW	S01_55831523	1	55831523	Sobic.001G284475.1	55769575	55770787	No		None available
470	LLW	S01_55831523	1	55831523	Sobic.001G284500.1	55772471	55773874	No		None available
471	LLW	S01_55831523	1	55831523	Sobic.001G284600.1	55801243	55806429	No		glycosyl hydrolases family 16
472	LLW	S01_55831523	1	55831523	Sobic.001G284700.1	55807330	55808565	No		None available
473	LLW	S01_55831523	1	55831523	Sobic.001G284800.1	55811494	55814210	No		histone H3
474	LLW	S01_55831523	1	55831523	Sobic.001G284900.1	55814814	55817176	No		Expressed protein
475	LLW	S01_55831523	1	55831523	Sobic.001G285000.1	55824296	55825255	No		Putative uncharacterized protein
476	LLW	S01_55831523	1	55831523	Sobic.001G285100.2	55829290	55832731	Yes		Myosin-like protein
477	LLW	S01_55831523	1	55831523	Sobic.001G285200.2	55853457	55856401	No		MYOSIN HEAVY CHAIN-RELATED
478	LLW	S01_55831523	1	55831523	Sobic.001G285300.1	55861833	55866186	No		Nuclease-related domain (NERD)
479	LLW	S01_55831523	1	55831523	Sobic.001G285400.1	55870109	55874035	No		NAD dependent epimerase/dehydratase family protein
480	LLW	S01_55831523	1	55831523	Sobic.001G285500.1	55885448	55885951	No		None available
481	LLW	S01_55831523	1	55831523	Sobic.001G285600.1	55886180	55889210	No		None available
482	LLW	S01_55831523	1	55831523	Sobic.001G285650.1	55892444	55893452	No		None available
483	LLW	S01_55831523	1	55831523	Sobic.001G285700.1	55894371	55895055	No		None available
484	LLW	S01_63236291	1	63236291	Sobic.001G343700.1	63189888	63191379	No		None available
485	LLW	S01_63236291	1	63236291	Sobic.001G343766.1	63192154	63199252	No		SENTRIN/SUMO-SPECIFIC PROTEASE
486	LLW	S01_63236291	1	63236291	Sobic.001G343832.1	63199741	63201012	No		NAD dependent epimerase/dehydratase family protein
487	LLW	S01_63236291	1	63236291	Sobic.001G343900.1	63205787	63208276	No		Jasmonate ZIM domain-containing protein (JAZ)
488	LLW	S01_63236291	1	63236291	Sobic.001G344000.1	63213586	63214194	No		zinc-finger of the FCS-type
489	LLW	S01_63236291	1	63236291	Sobic.001G344150.1	63216720	63217755	No		None available
490	LLW	S01_63236291	1	63236291	Sobic.001G344300.1	63244877	63247034	No		Putative uncharacterized protein
491	LLW	S01_63236291	1	63236291	Sobic.001G344400.1	63253802	63261477	No		Beta-ketoacyl-[acyl-carrier-protein] synthase II / KASII
492	LLW	S01_63236291	1	63236291	Sobic.001G344450.1	63290450	63292874	No		Small subunit ribosomal protein SAe (RP-Sae)
493	LLW	S01_76519882	1	76519882	Sobic.001G495200.1	76463309	76468061	No		glutathione reductase
494	LLW	S01_76519882	1	76519882	Sobic.001G495300.1	76469045	76485009	No		ION CHANNEL POLLUX-LIKE 1-RELATED
495	LLW	S01_76519882	1	76519882	Sobic.001G495400.1	76483121	76489952	No		PPR repeat domain containing protein
496	LLW	S01_76519882	1	76519882	Sobic.001G495500.1	76491339	76496100	No		Very-long-chain 3-oxoacyl-CoA synthase
497	LLW	S01_76519882	1	76519882	Sobic.001G495550.1	76515934	76517339	No		None available
498	LLW	S01_76519882	1	76519882	Sobic.001G495600.1	76517358	76520284	Yes		PDDEXK-like family of unknown function (PDDEXK_6)
499	LLW	S01_76519882	1	76519882	Sobic.001G495700.1	76534892	76535822	No		Histone H2A variant 1
500	LLW	S01_76519882	1	76519882	Sobic.001G495850.1	76566445	76570539	No		flavin monooxygenase
501	LLW	S01_76519882	1	76519882	Sobic.001G496000.1	76573798	76575539	No		None available
502	LLW	S01_76519882	1	76519882	Sobic.001G496100.1	76575839	76578016	No		None available
503	LLW	S02_10876139	2	10876139	Sobic.002G099350.1	10814831	10815823	No		None available
504	LLW	S02_10876139	2	10876139	Sobic.002G099401.1	10916608	10917913	No		None available
505	LLW	S02_10876139	2	10876139	Sobic.002G099451.1	10921151	10924282	No		None available
506	LLW	S02_33298642	2	33298642	No genes in defined region					No genes in defined region
507	LLW	S02_52460188	2	52460188	Sobic.002G167700.1	52464334	52465085	No		None available
508	LLW	S02_52460188	2	52460188	Sobic.002G167800.2	52477632	52482145	No		GLUTATHIONE S-TRANSFERASE DOMAIN-CONTAINING PROTEIN
509	LLW	S02_69123153	2	69123153	Sobic.002G318100.1	69051211	69052064	No		Aldehyde dehydrogenase (NAD(P)(+))
510	LLW	S02_69123153	2	69123153	Sobic.002G318200.1	69055675	69056836	No		Putative uncharacterized protein
511	LLW	S02_69123153	2	69123153	Sobic.002G318300.1	69068162	69076442	No		MULTIDRUG RESISTANCE PROTEIN
512	LLW	S02_69123153	2	69123153	Sobic.002G318400.1	69074406	69074780	No		None available
513	LLW	S02_69123153	2	69123153	Sobic.002G318501.1	69077968	69080574	No		None available
514	LLW	S02_69123153	2	69123153	Sobic.002G318600.1	69083444	69088463	No		Apoptosis-promoting RNA-binding protein TIA-1/TIAR
515	LLW	S02_69123153	2	69123153	Sobic.002G318700.1	69086285	69086770	No		None available
516	LLW	S02_69123153	2	69123153	Sobic.002G318800.1	69089580	69093163	No		DEAD-box ATP-dependent RNA helicase
517	LLW	S02_69123153	2	69123153	Sobic.002G318900.1	69093896	69094411	No		Protein of unknown function
518	LLW	S02_69123153	2	69123153	Sobic.002G319100.1	69104697	69105630	No		hsp20/alpha crystallin family protein
519	LLW	S02_69123153	2	69123153	Sobic.002G319200.1	69107735	69114324	No		Condensin-2 complex subunit H2 (NCAPH2)
520	LLW	S02_69123153	2	69123153	Sobic.002G319300.3	69114701	69122173	No		IQ calmodulin-binding motif family protein
521	LLW	S02_69123153	2	69123153	Sobic.002G319400.1	69124520	69126669	No		AAA family ATPase
522	LLW	S02_69123153	2	69123153	Sobic.002G319500.1	69129779	69131888	No		AAA-type ATPase-like protein
523	LLW	S02_69123153	2	69123153	Sobic.002G319600.1	69133426	69135494	No		AAA-type ATPase-like protein
524	LLW	S02_69123153	2	69123153	Sobic.002G319700.1	69137647	69143184	No		AAA-type ATPase-like protein
525	LLW	S02_69123153	2	69123153	Sobic.002G319766.1	69146888	69148651	No		AAA-type ATPase-like protein
526	LLW	S02_69123153	2	69123153	Sobic.002G319832.1	69151452	69153278	No		AAA-type ATPase-like protein
527	LLW	S02_69123153	2	69123153	Sobic.002G319900.1	69154290	69156400	No		AAA family ATPase
528	LLW	S02_69123153	2	69123153	Sobic.002G320001.1	69167487	69169571	No		None available
529	LLW	S02_69123153	2	69123153	Sobic.002G320100.1	69171318	69174323	No		TRANSMEMBRANE PROTEIN 14
530	LLW	S02_69123153	2	69123153	Sobic.002G320200.1	69174611	69176516	No		cytochrome P450
531	LLW	S02_69123153	2	69123153	Sobic.002G320300.1	69179424	69182271	No		MYB_Al protein
532	LLW	S02_69123153	2	69123153	Sobic.002G320500.1	69183721	69192392	No		MYB family transcription factor
533	LLW	S02_69123153	2	69123153	Sobic.002G320600.1	69195391	69202649	No		MICROTUBULE-ASSOCIATED PROTEIN SPIRAL2-LIKE-RELATED
534	LLW	S03_14888346	3	14888346	Sobic.003G144900.1	14838677	14844936	No		cAMP-regulated phosphoprotein
535	LLW	S03_14888346	3	14888346	Sobic.003G144950.1	14872751	14873377	No		None available
536	LLW	S03_14888346	3	14888346	Sobic.003G145000.1	14874341	14876950	No		None available
537	LLW	S03_14888346	3	14888346	Sobic.003G145050.1	14906740	14907294	No		None available
538	LLW	S03_14888346	3	14888346	Sobic.003G145100.2	14937319	14942487	No		MYB family transcription factor
539	LLW	S03_14888346	3	14888346	Sobic.003G145200.1	14942763	14945445	No		Plant specific eukaryotic initiation factor 4B (eIF-4B)
540	LLW	S03_14888346	3	14888346	Sobic.003G145250.1	14947670	14948014	No		None available
541	LLW	S03_14888346	3	14888346	Sobic.003G145300.1	14948025	14948335	No		Domain of unknown function (DUF3511) (DUF3511)
542	LLW	S03_14888346	3	14888346	Sobic.003G145400.1	14961927	14962619	No		CAMP-RESPONSE ELEMENT BINDING PROTEIN-RELATED
543	LLW	S04_10713841	4	10713841	Sobic.004G110200.1	10664735	10665410	No		RING FINGER DOMAIN-CONTAINING
544	LLW	S04_10713841	4	10713841	Sobic.004G110300.1	10685346	10694836	No		RING FINGER DOMAIN-CONTAINING
545	LLW	S04_10713841	4	10713841	Sobic.004G110400.1	10709269	10710157	No		RING-H2 finger protein
546	LLW	S04_10713841	4	10713841	Sobic.004G110500.1	10717391	10719008	No		None available
547	LLW	S04_10713841	4	10713841	Sobic.004G110600.1	10767232	10767525	No		Putative uncharacterized protein
548	LLW	S04_41002930	4	41002930	Sobic.004G140501.1	40949367	40951777	No		BED FINGER-RELATED
549	LLW	S04_41002930	4	41002930	Sobic.004G140600.1	40959559	40966085	No		Oligonucleotidase
550	LLW	S04_41002930	4	41002930	Sobic.004G140800.1	40988173	40988960	No		None available
551	LLW	S04_41002930	4	41002930	Sobic.004G140850.1	41071066	41072566	No		None available
552	LLW	S06_33047170	6	33047170	No genes in defined region					No genes in defined region
553	LLW	S06_46372143	6	46372143	Sobic.006G093000.1	46297043	46298962	No		methyltransferase domain containing protein
554	LLW	S06_46372143	6	46372143	Sobic.006G093100.1	46308643	46314196	No		ferric-chelate reductase
555	LLW	S06_46372143	6	46372143	Sobic.006G093200.1	46316092	46318969	No		Nucleic acid binding protein
556	LLW	S06_46372143	6	46372143	Sobic.006G093300.1	46320997	46326782	No		TRANSLATION FACTOR
557	LLW	S06_46372143	6	46372143	Sobic.006G093400.1	46326045	46330743	No		VOLTAGE AND LIGAND GATED POTASSIUM CHANNEL
558	LLW	S06_46372143	6	46372143	Sobic.006G093500.1	46339260	46343909	No		22.0 KDA HEAT SHOCK PROTEIN
559	LLW	S06_46372143	6	46372143	Sobic.006G093550.1	46356451	46358451	No		ZINC FINGER CCHC DOMAIN CONTAINING PROTEIN
560	LLW	S06_46372143	6	46372143	Sobic.006G093600.1	46371335	46373767	Yes		None available
561	LLW	S06_46372143	6	46372143	Sobic.006G093700.1	46379898	46381802	No		GRAS family transcription factor domain containing protein
562	LLW	S06_46372143	6	46372143	Sobic.006G093800.1	46383534	46386286	No		GRAS family transcription factor domain containing protein
563	LLW	S06_46372143	6	46372143	Sobic.006G093900.1	46386651	46387332	No		enzyme of the cupin superfamily protein
564	LLW	S06_46372143	6	46372143	Sobic.006G094000.1	46390040	46391186	No		CELL WALL / VACUOLAR INHIBITOR OF FRUCTOSIDASE 1-RELATED
565	LLW	S06_46372143	6	46372143	Sobic.006G094100.1	46392533	46394479	No		None available
566	LLW	S06_46372143	6	46372143	Sobic.006G094201.1	46396366	46407886	No		synaptonemal complex protein 2
567	LLW	S07_58344078	7	58344078	Sobic.007G150700.1	58262877	58270529	No		DNA repair protein RAD7 (RAD7)
568	LLW	S07_58344078	7	58344078	Sobic.007G150800.1	58272688	58276066	No		None available
569	LLW	S07_58344078	7	58344078	Sobic.007G150900.2	58283043	58284215	No		None available
570	LLW	S07_58344078	7	58344078	Sobic.007G151100.1	58295202	58299643	No		12-oxophytodienoate reductase
571	LLW	S07_58344078	7	58344078	Sobic.007G151200.1	58313210	58314008	No		Cupin domain containing protein
572	LLW	S07_58344078	7	58344078	Sobic.007G151250.1	58317061	58318749	No		Putative zinc- or iron-chelating domain (CxxCxxCC)
573	LLW	S07_58344078	7	58344078	Sobic.007G151300.1	58321851	58322842	No		Cupin domain (Cupin_2)
574	LLW	S07_58344078	7	58344078	Sobic.007G151400.1	58341777	58345411	Yes		Cytokinin dehydrogenase precursor
575	LLW	S07_58344078	7	58344078	Sobic.007G151500.1	58375958	58381760	No		Disease resistance/zinc finger/chromosome condensation-like region protein
576	LLW	S07_58344078	7	58344078	Sobic.007G151600.1	58385603	58386577	No		EPIDIDYMAL MEMBRANE PROTEIN E9-RELATED
577	LLW	S07_58344078	7	58344078	Sobic.007G151650.1	58395626	58396961	No		Levansucrase / Sucrose 6-fructosyltransferase
578	LLW	S07_58344078	7	58344078	Sobic.007G151700.2	58397762	58399365	No		EPIDIDYMAL MEMBRANE PROTEIN E9-RELATED
579	LLW	S07_58344078	7	58344078	Sobic.007G151800.1	58414985	58420093	No		C2H2 zinc finger protein
580	LLW	S07_9546363	7	9546363	Sobic.007G080300.1	9515004	9517932	No		speckle-type POZ protein (SPOP)
581	LLW	S07_9546363	7	9546363	Sobic.007G080500.2	9559064	9562173	No		speckle-type POZ protein (SPOP)
582	LLW	S07_9546363	7	9546363	Sobic.007G080600.1	9568433	9569528	No		speckle-type POZ protein (SPOP)
583	LLW	S07_9546363	7	9546363	Sobic.007G080660.1	9572355	9573366	No		None available
584	LLW	S07_9546363	7	9546363	Sobic.007G080720.1	9574986	9577129	No		None available
585	LLW	S07_9546363	7	9546363	Sobic.007G080780.1	9586733	9593282	No		Leucine Rich Repeat (LRR_1)
586	LLW	S09_1793493	9	1793493	Sobic.009G019000.1	1720313	1723525	No		serine/threonine-protein kinase receptor precursor
587	LLW	S09_1793493	9	1793493	Sobic.009G019100.1	1729901	1738673	No		chitin elicitor-binding protein (CEBIP)
588	LLW	S09_1793493	9	1793493	Sobic.009G019200.2	1743281	1747038	No		Protein kinase domain (Pkinase)
589	LLW	S09_1793493	9	1793493	Sobic.009G019301.1	1750445	1750909	No		Cytochrome P450 (p450)
590	LLW	S09_1793493	9	1793493	Sobic.009G019400.1	1764334	1768647	No		None available
591	LLW	S09_1793493	9	1793493	Sobic.009G019550.1	1770595	1771036	No		None available
592	LLW	S09_1793493	9	1793493	Sobic.009G019700.1	1780529	1781290	No		F-box-like (F-box-like)
593	LLW	S09_1793493	9	1793493	Sobic.009G019800.1	1784682	1791225	No		NB-ARC domain containing protein
594	LLW	S09_1793493	9	1793493	Sobic.009G019900.1	1791690	1793057	No		None available
595	LLW	S09_1793493	9	1793493	Sobic.009G020000.1	1803833	1804295	No		None available
596	LLW	S09_1793493	9	1793493	Sobic.009G020100.1	1806925	1811764	No		NUCLEOSIDE DIPHOSPHATE-LINKED MOIETY X MOTIF 22
597	LLW	S09_1793493	9	1793493	Sobic.009G020200.2	1812073	1820153	No		LEUCINE-RICH REPEAT-CONTAINING PROTEIN
598	LLW	S09_1793493	9	1793493	Sobic.009G020300.1	1816092	1818144	No		None available
599	LLW	S09_1793493	9	1793493	Sobic.009G020500.1	1825854	1835224	No		E3 UFM1-protein ligase 1
600	LLW	S09_1793493	9	1793493	Sobic.009G020600.1	1837111	1840350	No		NBS-LRR disease resistance protein
601	LLW	S09_1793493	9	1793493	Sobic.009G020700.1	1841496	1849425	No		PROTEIN C21ORF59
602	LLW	S09_1793493	9	1793493	Sobic.009G020800.1	1847643	1848725	No		None available
603	LLW	S09_1793493	9	1793493	Sobic.009G020900.1	1858987	1863702	No		Cation-transporting ATPase
604	LLW	S09_1793493	9	1793493	Sobic.009G020950.1	1863845	1864492	No		None available
605	LLW	S09_41383119	9	41383119	Sobic.009G103101.1	41363636	41367081	No		Protein-serine/threonine phosphatase
606	LLW	S09_6047939	9	6047939	Sobic.009G057700.1	5972474	5975450	No		ZINC/IRON TRANSPORTER
607	LLW	S09_6047939	9	6047939	Sobic.009G057750.1	5991539	5992388	No		None available
608	LLW	S09_6047939	9	6047939	Sobic.009G057800.1	5994103	6000049	No		kelch repeat-containing protein
609	LLW	S09_6047939	9	6047939	Sobic.009G057900.1	6002201	6008948	No		kelch repeat-containing protein
610	LLW	S09_6047939	9	6047939	Sobic.009G058100.1	6070677	6073879	No		NUCLEAR INHIBITOR OF PROTEIN PHOSPHATASE-1
611	LLW	S09_6047939	9	6047939	Sobic.009G058200.1	6080392	6080745	No		None available
612	LLW	S09_6047939	9	6047939	Sobic.009G058300.1	6093722	6096520	No		Protein of unknown function (DUF1639)
613	LLW	S09_6047939	9	6047939	Sobic.009G058400.1	6119134	6119969	No		Domain of unknown function (DUF4228)
614	LLW	S09_6047939	9	6047939	Sobic.009G058500.3	6123545	6126413	No		phosphatidylinositolglycan-related
615	LLW	S10_37725454	10	37725454	Sobic.010G142700.4	37669206	37672040	No		None available
616	SPL_DW	S02_41596844	2	41596844	No genes in defined region					No genes in defined region
617	SPL_DW	S02_57645140	2	57645140	Sobic.002G189700.1	57584834	57589139	No		VITAMIN C PERMEASE FAMILY MEMBER
618	SPL_DW	S02_57645140	2	57645140	Sobic.002G189750.1	57589523	57595621	No		None available
619	SPL_DW	S02_57645140	2	57645140	Sobic.002G189800.2	57590929	57592408	No		RING-H2 FINGER PROTEIN ATL45-RELATED
620	SPL_DW	S02_57645140	2	57645140	Sobic.002G189900.1	57605971	57607191	No		Domain of unknown function (DUF4228) (DUF4228)
621	SPL_DW	S02_57645140	2	57645140	Sobic.002G190000.1	57608575	57613089	No		BED FINGER-RELATED
622	SPL_DW	S02_57645140	2	57645140	Sobic.002G190100.1	57635199	57636148	No		Expressed protein
623	SPL_DW	S02_57645140	2	57645140	Sobic.002G190200.1	57645930	57647256	No		BED FINGER-RELATED
624	SPL_DW	S02_57645140	2	57645140	Sobic.002G190300.1	57663875	57665873	No		cytochrome P450
625	SPL_DW	S02_57645140	2	57645140	Sobic.002G190400.1	57678397	57682196	No		BED FINGER-RELATED
626	SPL_DW	S02_57645140	2	57645140	Sobic.002G190500.1	57703059	57705123	No		alpha-amylase precursor
627	SPL_DW	S02_57645140	2	57645140	Sobic.002G190600.1	57704493	57705567	No		None available
628	SPL_DW	S02_70404468	2	70404468	Sobic.002G335300.2	70328604	70332333	No		PLAC8 family (PLAC8)
629	SPL_DW	S02_70404468	2	70404468	Sobic.002G335400.1	70336308	70343913	No		Putative uncharacterized protein P0013G11.27
630	SPL_DW	S02_70404468	2	70404468	Sobic.002G335500.1	70340063	70341304	No		Putative uncharacterized protein
631	SPL_DW	S02_70404468	2	70404468	Sobic.002G335600.4	70345167	70353680	No		eukaryotic translation initiation factor 4G
632	SPL_DW	S02_70404468	2	70404468	Sobic.002G335700.1	70355528	70358077	No		Predicted protein
633	SPL_DW	S02_70404468	2	70404468	Sobic.002G335900.1	70382979	70385320	No		cyclin
634	SPL_DW	S02_70404468	2	70404468	Sobic.002G336000.1	70398079	70400457	No		PB1 domain containing protein
635	SPL_DW	S02_70404468	2	70404468	Sobic.002G336100.1	70408064	70410270	No		Putative uncharacterized protein
636	SPL_DW	S02_70404468	2	70404468	Sobic.002G336200.2	70412202	70416928	No		Solute carrier family 29
637	SPL_DW	S02_70404468	2	70404468	Sobic.002G336400.1	70419545	70421655	No		Leucine Rich Repeat (LRR_2) // FBD (FBD)
638	SPL_DW	S02_70404468	2	70404468	Sobic.002G336500.1	70424171	70427770	No		OsFBLD5 - F-box, LRR and FBD domain containing protein
639	SPL_DW	S02_70404468	2	70404468	Sobic.002G336600.1	70427364	70432235	No		Solute carrier family 29
640	SPL_DW	S02_70404468	2	70404468	Sobic.002G336700.1	70436672	70438649	No		Solute carrier family 29
641	SPL_DW	S02_70404468	2	70404468	Sobic.002G336800.1	70442748	70444858	No		PPR repeat domain containing protein
642	SPL_DW	S02_70404468	2	70404468	Sobic.002G336900.2	70447733	70448364	No		None available
643	SPL_DW	S02_70404468	2	70404468	Sobic.002G337001.1	70448971	70451199	No		None available
644	SPL_DW	S02_70404468	2	70404468	Sobic.002G337100.1	70454043	70456848	No		Solute carrier family 29
645	SPL_DW	S02_70404468	2	70404468	Sobic.002G337300.1	70461658	70466612	No		JMJC DOMAIN-CONTAINING HISTONE DEMETHYLATION PROTEIN
646	SPL_DW	S02_70404468	2	70404468	Sobic.002G337400.1	70466636	70469874	No		anthocyanidin 5,3-O-glucosyltransferase
647	SPL_DW	S02_70404468	2	70404468	Sobic.002G337500.1	70473753	70475919	No		anthocyanidin 5,3-O-glucosyltransferase
648	SPL_DW	S02_70404468	2	70404468	Sobic.002G337600.1	70479303	70482055	No		Putative uncharacterized protein
649	SPL_DW	S04_538539	4	538539	Sobic.004G005400.1	462599	470809	No		pre-mRNA-splicing helicase BRR2 (SNRNP200
650	SPL_DW	S04_538539	4	538539	Sobic.004G005700.2	474586	479580	No		Trypsin-like peptidase domain (Trypsin_2)
651	SPL_DW	S04_538539	4	538539	Sobic.004G005900.1	500792	506315	No		Trypsin-like peptidase domain (Trypsin_2)
652	SPL_DW	S04_538539	4	538539	Sobic.004G006000.1	518481	520322	No		hypothetical protein
653	SPL_DW	S04_538539	4	538539	Sobic.004G006100.1	524463	525995	No		cytochrome P450
654	SPL_DW	S04_538539	4	538539	Sobic.004G006200.1	526581	532573	No		ferrochelatase-2
655	SPL_DW	S04_538539	4	538539	Sobic.004G006300.2	534524	536909	No		translationally-controlled tumor protein
656	SPL_DW	S04_538539	4	538539	Sobic.004G006400.1	540868	542929	No		cytochrome P450
657	SPL_DW	S04_538539	4	538539	Sobic.004G006500.2	547159	548445	No		Protein of unknown function (DUF793) (DUF793)
658	SPL_DW	S04_538539	4	538539	Sobic.004G006600.7	557329	568329	No		transcription factor jumonji
659	SPL_DW	S04_538539	4	538539	Sobic.004G006700.1	569120	572297	No		KINESIN LIGHT CHAIN
660	SPL_DW	S04_538539	4	538539	Sobic.004G006800.1	581473	588419	No		Putative uncharacterized protein
661	SPL_DW	S04_538539	4	538539	Sobic.004G006900.1	600303	602915	No		F-box domain containing protein
662	SPL_DW	S05_21775469	5	21775469	Sobic.005G109101.1	21800099	21800619	No		None available
663	SPL_DW	S05_29761809	5	29761809	Sobic.005G110475.1	29809605	29813919	No		Glutaminyl-peptide cyclotransferase
664	SPL_DW	S07_62917432	7	62917432	Sobic.007G196700.2	62836872	62845435	No		None available
665	SPL_DW	S07_62917432	7	62917432	Sobic.007G196800.1	62849420	62852689	No		UDP-glucuronate 4-epimerase
666	SPL_DW	S07_62917432	7	62917432	Sobic.007G196900.1	62855763	62859774	No		Isoprene synthase / ISPS
667	SPL_DW	S07_62917432	7	62917432	Sobic.007G197000.1	62861036	62863482	No		glucan endo-1,3-beta-glucosidase precursor
668	SPL_DW	S07_62917432	7	62917432	Sobic.007G197100.1	62868931	62874169	No		PENTATRICOPEPTIDE REPEAT-CONTAINING PROTEIN-LIKE PROTEIN
669	SPL_DW	S07_62917432	7	62917432	Sobic.007G197200.1	62874860	62878738	No		peptidyl-prolyl isomerase
670	SPL_DW	S07_62917432	7	62917432	Sobic.007G197300.2	62880965	62884758	No		None available
671	SPL_DW	S07_62917432	7	62917432	Sobic.007G197400.1	62893331	62894707	No		PPR repeat (PPR)
672	SPL_DW	S07_62917432	7	62917432	Sobic.007G197450.1	62894887	62895646	No		None available
673	SPL_DW	S07_62917432	7	62917432	Sobic.007G197500.1	62904114	62905699	No		EPIDERMAL PATTERNING FACTOR-LIKE PROTEIN 9
674	SPL_DW	S07_62917432	7	62917432	Sobic.007G197600.1	62906394	62909089	No		RAS-RELATED PROTEIN RABA5B-RELATED
675	SPL_DW	S07_62917432	7	62917432	Sobic.007G197700.1	62920481	62923268	No		BHLH transcription factor
676	SPL_DW	S07_62917432	7	62917432	Sobic.007G197800.1	62932390	62934465	No		60S ribosomal protein L32
677	SPL_DW	S07_62917432	7	62917432	Sobic.007G197900.1	62935318	62936389	No		None available
678	SPL_DW	S07_62917432	7	62917432	Sobic.007G198000.1	62941432	62942798	No		Protein of unknown function (DUF568) (DUF568)
679	SPL_DW	S07_62917432	7	62917432	Sobic.007G198100.1	62960509	62963386	No		Auxin-induced protein
680	SPL_DW	S07_62917432	7	62917432	Sobic.007G198200.1	62964055	62964577	No		None available
681	SPL_DW	S07_62917432	7	62917432	Sobic.007G198300.1	62965952	62973989	No		Inositol polyphosphate 5-phosphatase
682	SPL_DW	S07_62917432	7	62917432	Sobic.007G198400.1	62983540	62984551	No		BTB/POZ domain containing protein
683	SPL_DW	S07_62917432	7	62917432	Sobic.007G198500.1	62988682	62989680	No		BTB/POZ domain containing protein
684	SPL_DW	S09_22022278	9	22022278	Sobic.009G092601.1	22054305	22055371	No		None available
685	SPL_DW	S09_26517736	9	26517736	Sobic.009G095100.2	26576131	26578299	No		None available
686	SPL_DW	S09_26517736	9	26517736	Sobic.009G095200.1	26582129	26583011	No		None available
687	SPL_DW	S09_26517736	9	26517736	Sobic.009G095300.1	26591015	26592055	No		None available
688	SPL_DW	S09_9718655	9	9718655	Sobic.009G074900.1	9645039	9647686	No		Protein of unknown function (DUF1618) (DUF1618)
689	SPL_DW	S09_9718655	9	9718655	Sobic.009G075000.1	9649843	9652478	No		Protein of unknown function (DUF1618) (DUF1618)
690	SPL_DW	S09_9718655	9	9718655	Sobic.009G075100.1	9658308	9659157	No		Polyketide cyclase / dehydrase and lipid transport (Polyketide_cyc2)
691	SPL_DW	S09_9718655	9	9718655	Sobic.009G075201.1	9660631	9664320	No		None available
692	SPL_DW	S09_9718655	9	9718655	Sobic.009G075300.2	9792972	9793786	No		Protein of unknown function (DUF1677) (DUF1677)
693	SPL_DW & SPL_FW	S04_51152508	4	51152508	Sobic.004G161850.1	51084782	51085796	No		None available
694	SPL_DW & SPL_FW	S04_51152508	4	51152508	Sobic.004G161900.1	51099644	51106292	No		Acetyl-CoA synthetase (ACSS)
695	SPL_DW & SPL_FW	S04_51152508	4	51152508	Sobic.004G162000.1	51107526	51108616	No		Peptidyl-prolyl cis-trans isomerase
[truncated: 126 more rows]

## Sheet: Table S10
Table S10. List of genes identified around significant SNPs related to plant height, stem-related traits, and biomass yield traits. These SNPs were identified from genome-wide association studies in the Sorghum Association Panel. The table includes genes located within a 75 kb upstream and downstream region of each SNP (150 kb in total). SNPs without associated genes within the 150 kb region are …
[truncated: 932 more rows]

[truncated: 3 more sheets: Table S11, Table S12, Table S13]
